# Supplementary material for: Interpreting behaviors from accelerometry: a method combining simplicity and objectivity
Source: Ecol Evol. 2015 Oct 2;5(20):4642–54. doi: 10.1002/ece3.1660 (PMC4670056; doi:10.1002/ece3.1660)
Supplement: Supplementary file 4 — Appendix S6. An example accelerometry dataset from a kittiwake. [file ECE3-5-4642-s004.csv]

NewTime	X	Y	Z
2013-07-18 06:00:00.02	0.1640625	0.046875	-0.9765625
2013-07-18 06:00:00.06	0.16015625	0.080078125	-1.025390625
2013-07-18 06:00:00.10	0.173828125	0.0859375	-1.013671875
2013-07-18 06:00:00.16	0.158203125	0.091796875	-0.998046875
2013-07-18 06:00:00.20	0.15625	0.0859375	-0.96484375
2013-07-18 06:00:00.24	0.171875	0.068359375	-1.005859375
2013-07-18 06:00:00.26	0.16015625	0.078125	-0.98046875
2013-07-18 06:00:00.30	0.171875	0.0625	-0.953125
2013-07-18 06:00:00.34	0.169921875	0.068359375	-0.974609375
2013-07-18 06:00:00.40	0.166015625	0.060546875	-0.962890625
2013-07-18 06:00:00.44	0.154296875	0.0703125	-0.94921875
2013-07-18 06:00:00.48	0.16796875	0.05078125	-0.970703125
2013-07-18 06:00:00.50	0.150390625	0.029296875	-0.978515625
2013-07-18 06:00:00.54	0.19140625	0.05078125	-0.970703125
2013-07-18 06:00:00.58	0.173828125	0.064453125	-0.97265625
2013-07-18 06:00:00.64	0.158203125	0.0703125	-0.95703125
2013-07-18 06:00:00.68	0.16796875	0.0703125	-0.98046875
2013-07-18 06:00:00.72	0.1640625	0.08203125	-0.96875
2013-07-18 06:00:00.75	0.169921875	0.083984375	-0.99609375
2013-07-18 06:00:00.78	0.158203125	0.06640625	-0.982421875
2013-07-18 06:00:00.82	0.15625	0.078125	-0.98046875
2013-07-18 06:00:00.88	0.1640625	0.078125	-0.96484375
2013-07-18 06:00:00.92	0.166015625	0.046875	-0.958984375
2013-07-18 06:00:00.96	0.177734375	0.083984375	-0.96484375
2013-07-18 06:00:01.00	0.14453125	0.07421875	-0.9609375
2013-07-18 06:00:01.02	0.169921875	0.060546875	-0.970703125
2013-07-18 06:00:01.06	0.181640625	0.078125	-0.96484375
2013-07-18 06:00:01.10	0.1796875	0.09765625	-0.994140625
2013-07-18 06:00:01.16	0.169921875	0.099609375	-0.97265625
2013-07-18 06:00:01.20	0.197265625	0.095703125	-1.005859375
2013-07-18 06:00:01.24	0.181640625	0.103515625	-1.005859375
2013-07-18 06:00:01.26	0.1640625	0.111328125	-1.03125
2013-07-18 06:00:01.30	0.169921875	0.095703125	-1.052734375
2013-07-18 06:00:01.34	0.197265625	0.087890625	-1.03125
2013-07-18 06:00:01.40	0.166015625	0.095703125	-1.0703125
2013-07-18 06:00:01.44	0.166015625	0.056640625	-1.072265625
2013-07-18 06:00:01.48	0.177734375	0.056640625	-1.064453125
2013-07-18 06:00:01.50	0.154296875	0.048828125	-1.04296875
2013-07-18 06:00:01.54	0.173828125	0.078125	-1.0078125
2013-07-18 06:00:01.58	0.1640625	0.068359375	-1.02734375
2013-07-18 06:00:01.64	0.1796875	0.099609375	-0.982421875
2013-07-18 06:00:01.68	0.150390625	0.087890625	-0.98828125
2013-07-18 06:00:01.72	0.169921875	0.099609375	-0.935546875
2013-07-18 06:00:01.75	0.146484375	0.08203125	-0.9375
2013-07-18 06:00:01.78	0.171875	0.087890625	-0.904296875
2013-07-18 06:00:01.82	0.169921875	0.068359375	-0.908203125
2013-07-18 06:00:01.88	0.171875	0.05859375	-0.904296875
2013-07-18 06:00:01.92	0.138671875	0.06640625	-0.908203125
2013-07-18 06:00:01.96	0.171875	0.087890625	-0.888671875
2013-07-18 06:00:02.00	0.142578125	0.072265625	-0.923828125
2013-07-18 06:00:02.02	0.1640625	0.078125	-0.931640625
2013-07-18 06:00:02.06	0.162109375	0.07421875	-0.921875
2013-07-18 06:00:02.10	0.166015625	0.080078125	-0.93359375
2013-07-18 06:00:02.16	0.1640625	0.078125	-0.939453125
2013-07-18 06:00:02.20	0.16015625	0.060546875	-0.958984375
2013-07-18 06:00:02.24	0.162109375	0.080078125	-0.984375
2013-07-18 06:00:02.26	0.1796875	0.07421875	-0.99609375
2013-07-18 06:00:02.30	0.1875	0.076171875	-1.005859375
2013-07-18 06:00:02.34	0.181640625	0.06640625	-1.0234375
2013-07-18 06:00:02.40	0.193359375	0.068359375	-1.001953125
2013-07-18 06:00:02.44	0.18359375	0.064453125	-1.03125
2013-07-18 06:00:02.48	0.18359375	0.080078125	-1.029296875
2013-07-18 06:00:02.50	0.18359375	0.0625	-1.017578125
2013-07-18 06:00:02.54	0.1875	0.095703125	-1.02734375
2013-07-18 06:00:02.58	0.185546875	0.1015625	-1.025390625
2013-07-18 06:00:02.64	0.158203125	0.08984375	-1.009765625
2013-07-18 06:00:02.68	0.169921875	0.126953125	-1.015625
2013-07-18 06:00:02.72	0.16796875	0.103515625	-1.029296875
2013-07-18 06:00:02.75	0.17578125	0.091796875	-1.0078125
2013-07-18 06:00:02.78	0.171875	0.076171875	-1.01171875
2013-07-18 06:00:02.82	0.17578125	0.068359375	-1.033203125
2013-07-18 06:00:02.88	0.146484375	0.048828125	-1.01171875
2013-07-18 06:00:02.92	0.16015625	0.0859375	-1.01171875
2013-07-18 06:00:02.96	0.154296875	0.046875	-1.015625
2013-07-18 06:00:03.00	0.154296875	0.05859375	-1.041015625
2013-07-18 06:00:03.02	0.173828125	0.072265625	-1.0234375
2013-07-18 06:00:03.06	0.158203125	0.060546875	-1.017578125
2013-07-18 06:00:03.10	0.189453125	0.09375	-1
2013-07-18 06:00:03.16	0.17578125	0.078125	-0.99609375
2013-07-18 06:00:03.20	0.166015625	0.095703125	-0.994140625
2013-07-18 06:00:03.24	0.18359375	0.109375	-0.982421875
2013-07-18 06:00:03.26	0.1484375	0.091796875	-0.990234375
2013-07-18 06:00:03.30	0.171875	0.091796875	-0.951171875
2013-07-18 06:00:03.34	0.1640625	0.08984375	-0.94140625
2013-07-18 06:00:03.40	0.1796875	0.06640625	-0.94140625
2013-07-18 06:00:03.44	0.181640625	0.08203125	-0.974609375
2013-07-18 06:00:03.48	0.16015625	0.087890625	-0.955078125
2013-07-18 06:00:03.50	0.177734375	0.068359375	-0.978515625
2013-07-18 06:00:03.54	0.169921875	0.072265625	-0.970703125
2013-07-18 06:00:03.58	0.1640625	0.06640625	-0.97265625
2013-07-18 06:00:03.64	0.173828125	0.056640625	-0.99609375
2013-07-18 06:00:03.68	0.17578125	0.052734375	-0.970703125
2013-07-18 06:00:03.72	0.158203125	0.0546875	-0.9765625
2013-07-18 06:00:03.75	0.1796875	0.08203125	-0.97265625
2013-07-18 06:00:03.78	0.1796875	0.099609375	-0.994140625
2013-07-18 06:00:03.82	0.166015625	0.1015625	-1.001953125
2013-07-18 06:00:03.88	0.171875	0.0859375	-1.005859375
2013-07-18 06:00:03.92	0.15625	0.099609375	-1.0234375
2013-07-18 06:00:03.96	0.169921875	0.103515625	-1.0078125
2013-07-18 06:00:04.00	0.18359375	0.1171875	-1.021484375
2013-07-18 06:00:04.02	0.1796875	0.095703125	-1
2013-07-18 06:00:04.06	0.146484375	0.068359375	-1.01171875
2013-07-18 06:00:04.10	0.185546875	0.048828125	-0.986328125
2013-07-18 06:00:04.16	0.203125	0.0859375	-0.984375
2013-07-18 06:00:04.20	0.18359375	0.095703125	-0.98046875
2013-07-18 06:00:04.24	0.203125	0.09765625	-0.951171875
2013-07-18 06:00:04.26	0.20703125	0.103515625	-0.9453125
2013-07-18 06:00:04.30	0.203125	0.08203125	-0.958984375
2013-07-18 06:00:04.34	0.1875	0.109375	-0.94921875
2013-07-18 06:00:04.40	0.16796875	0.06640625	-0.927734375
2013-07-18 06:00:04.44	0.158203125	0.064453125	-0.962890625
2013-07-18 06:00:04.48	0.146484375	0.083984375	-0.962890625
2013-07-18 06:00:04.50	0.150390625	0.05859375	-0.947265625
2013-07-18 06:00:04.54	0.154296875	0.08984375	-0.974609375
2013-07-18 06:00:04.58	0.130859375	0.091796875	-0.98046875
2013-07-18 06:00:04.64	0.166015625	0.091796875	-0.97265625
2013-07-18 06:00:04.68	0.15234375	0.091796875	-0.96875
2013-07-18 06:00:04.72	0.19140625	0.107421875	-0.96484375
2013-07-18 06:00:04.75	0.208984375	0.07421875	-0.982421875
2013-07-18 06:00:04.78	0.162109375	0.07421875	-0.974609375
2013-07-18 06:00:04.82	0.166015625	0.078125	-1
2013-07-18 06:00:04.88	0.177734375	0.076171875	-0.998046875
2013-07-18 06:00:04.92	0.17578125	0.04296875	-1.02734375
2013-07-18 06:00:04.96	0.16796875	0.060546875	-1.037109375
2013-07-18 06:00:05.00	0.1875	0.041015625	-1.037109375
2013-07-18 06:00:05.02	0.171875	0.06640625	-1.041015625
2013-07-18 06:00:05.06	0.158203125	0.0703125	-1.033203125
2013-07-18 06:00:05.10	0.166015625	0.078125	-1.021484375
2013-07-18 06:00:05.16	0.162109375	0.083984375	-1.029296875
2013-07-18 06:00:05.20	0.15625	0.091796875	-1.01171875
2013-07-18 06:00:05.24	0.173828125	0.0625	-0.990234375
2013-07-18 06:00:05.26	0.169921875	0.095703125	-0.982421875
2013-07-18 06:00:05.30	0.1640625	0.080078125	-0.962890625
2013-07-18 06:00:05.34	0.130859375	0.072265625	-0.99609375
2013-07-18 06:00:05.40	0.150390625	0.08984375	-0.966796875
2013-07-18 06:00:05.44	0.142578125	0.111328125	-0.96484375
2013-07-18 06:00:05.48	0.140625	0.076171875	-1
2013-07-18 06:00:05.50	0.1796875	0.05859375	-0.96875
2013-07-18 06:00:05.54	0.169921875	0.07421875	-0.974609375
2013-07-18 06:00:05.58	0.169921875	0.080078125	-1.001953125
2013-07-18 06:00:05.64	0.154296875	0.0859375	-0.998046875
2013-07-18 06:00:05.68	0.162109375	0.072265625	-1.029296875
2013-07-18 06:00:05.72	0.177734375	0.068359375	-1.005859375
2013-07-18 06:00:05.75	0.1796875	0.08984375	-1.03125
2013-07-18 06:00:05.78	0.171875	0.08203125	-1.013671875
2013-07-18 06:00:05.82	0.1484375	0.1015625	-1.015625
2013-07-18 06:00:05.88	0.166015625	0.08203125	-1
2013-07-18 06:00:05.92	0.1640625	0.103515625	-0.99609375
2013-07-18 06:00:05.96	0.142578125	0.1015625	-0.96484375
2013-07-18 06:00:06.00	0.1796875	0.080078125	-0.984375
2013-07-18 06:00:06.02	0.171875	0.08984375	-0.98046875
2013-07-18 06:00:06.06	0.162109375	0.08203125	-0.953125
2013-07-18 06:00:06.10	0.1484375	0.072265625	-0.982421875
2013-07-18 06:00:06.16	0.140625	0.056640625	-0.984375
2013-07-18 06:00:06.20	0.15234375	0.0625	-0.96484375
2013-07-18 06:00:06.24	0.14453125	0.05078125	-0.9609375
2013-07-18 06:00:06.26	0.138671875	0.06640625	-0.974609375
2013-07-18 06:00:06.30	0.197265625	0.076171875	-0.974609375
2013-07-18 06:00:06.34	0.154296875	0.076171875	-0.982421875
2013-07-18 06:00:06.40	0.15625	0.0859375	-0.986328125
2013-07-18 06:00:06.44	0.173828125	0.056640625	-0.9765625
2013-07-18 06:00:06.48	0.20703125	0.078125	-1.00390625
2013-07-18 06:00:06.50	0.19140625	0.068359375	-0.984375
2013-07-18 06:00:06.54	0.193359375	0.08203125	-0.96484375
2013-07-18 06:00:06.58	0.169921875	0.0859375	-1
2013-07-18 06:00:06.64	0.16015625	0.095703125	-0.9765625
2013-07-18 06:00:06.68	0.169921875	0.103515625	-0.998046875
2013-07-18 06:00:06.72	0.173828125	0.068359375	-0.98046875
2013-07-18 06:00:06.75	0.142578125	0.09375	-1
2013-07-18 06:00:06.78	0.173828125	0.068359375	-1.013671875
2013-07-18 06:00:06.82	0.1484375	0.078125	-1.03515625
2013-07-18 06:00:06.88	0.154296875	0.0859375	-1.015625
2013-07-18 06:00:06.92	0.16015625	0.076171875	-1.017578125
2013-07-18 06:00:06.96	0.1875	0.08984375	-1.001953125
2013-07-18 06:00:07.00	0.1796875	0.09375	-0.984375
2013-07-18 06:00:07.02	0.16796875	0.09765625	-0.986328125
2013-07-18 06:00:07.06	0.173828125	0.076171875	-0.984375
2013-07-18 06:00:07.10	0.1796875	0.078125	-0.998046875
2013-07-18 06:00:07.16	0.173828125	0.095703125	-0.966796875
2013-07-18 06:00:07.20	0.166015625	0.091796875	-0.9453125
2013-07-18 06:00:07.24	0.154296875	0.08203125	-0.951171875
2013-07-18 06:00:07.26	0.14453125	0.064453125	-0.94921875
2013-07-18 06:00:07.30	0.154296875	0.08203125	-0.93359375
2013-07-18 06:00:07.34	0.16015625	0.083984375	-0.935546875
2013-07-18 06:00:07.40	0.185546875	0.095703125	-0.951171875
2013-07-18 06:00:07.44	0.158203125	0.072265625	-0.970703125
2013-07-18 06:00:07.48	0.17578125	0.09375	-0.974609375
2013-07-18 06:00:07.50	0.1484375	0.064453125	-0.998046875
2013-07-18 06:00:07.54	0.1484375	0.068359375	-1.009765625
2013-07-18 06:00:07.58	0.171875	0.080078125	-1.00390625
2013-07-18 06:00:07.64	0.17578125	0.06640625	-1.013671875
2013-07-18 06:00:07.68	0.1796875	0.068359375	-1.005859375
2013-07-18 06:00:07.72	0.18359375	0.064453125	-1.013671875
2013-07-18 06:00:07.75	0.171875	0.07421875	-0.99609375
2013-07-18 06:00:07.78	0.1640625	0.05859375	-1.015625
2013-07-18 06:00:07.82	0.19140625	0.08203125	-0.986328125
2013-07-18 06:00:07.88	0.158203125	0.083984375	-0.982421875
2013-07-18 06:00:07.92	0.142578125	0.0859375	-0.9765625
2013-07-18 06:00:07.96	0.189453125	0.07421875	-0.986328125
2013-07-18 06:00:08.00	0.16796875	0.08203125	-0.990234375
2013-07-18 06:00:08.02	0.150390625	0.078125	-0.984375
2013-07-18 06:00:08.06	0.15234375	0.078125	-0.958984375
2013-07-18 06:00:08.10	0.15625	0.076171875	-0.9765625
2013-07-18 06:00:08.16	0.146484375	0.046875	-0.982421875
2013-07-18 06:00:08.20	0.1328125	0.056640625	-0.984375
2013-07-18 06:00:08.24	0.171875	0.05859375	-1.001953125
2013-07-18 06:00:08.26	0.158203125	0.05859375	-1.015625
2013-07-18 06:00:08.30	0.177734375	0.06640625	-1.044921875
2013-07-18 06:00:08.34	0.181640625	0.0703125	-1.01953125
2013-07-18 06:00:08.40	0.19921875	0.087890625	-1.03125
2013-07-18 06:00:08.44	0.171875	0.08984375	-1.0078125
2013-07-18 06:00:08.48	0.1796875	0.064453125	-1.0078125
2013-07-18 06:00:08.50	0.169921875	0.087890625	-1.013671875
2013-07-18 06:00:08.54	0.1875	0.080078125	-1.021484375
2013-07-18 06:00:08.58	0.162109375	0.0859375	-1
2013-07-18 06:00:08.64	0.1484375	0.078125	-1.0234375
2013-07-18 06:00:08.68	0.15625	0.08203125	-0.9921875
2013-07-18 06:00:08.72	0.1640625	0.0625	-0.986328125
2013-07-18 06:00:08.75	0.158203125	0.078125	-0.998046875
2013-07-18 06:00:08.78	0.150390625	0.052734375	-1.017578125
2013-07-18 06:00:08.82	0.162109375	0.08203125	-0.998046875
2013-07-18 06:00:08.88	0.1640625	0.080078125	-1.01171875
2013-07-18 06:00:08.92	0.1640625	0.099609375	-1.005859375
2013-07-18 06:00:08.96	0.15625	0.083984375	-0.998046875
2013-07-18 06:00:09.00	0.15625	0.09765625	-0.984375
2013-07-18 06:00:09.02	0.15625	0.087890625	-0.953125
2013-07-18 06:00:09.06	0.140625	0.060546875	-0.982421875
2013-07-18 06:00:09.10	0.158203125	0.07421875	-0.97265625
2013-07-18 06:00:09.16	0.1484375	0.060546875	-0.9609375
2013-07-18 06:00:09.20	0.15234375	0.080078125	-0.98046875
2013-07-18 06:00:09.24	0.171875	0.06640625	-0.984375
2013-07-18 06:00:09.26	0.1484375	0.072265625	-0.994140625
2013-07-18 06:00:09.30	0.150390625	0.07421875	-0.962890625
2013-07-18 06:00:09.34	0.16796875	0.0859375	-0.98828125
2013-07-18 06:00:09.40	0.15234375	0.08984375	-0.96875
2013-07-18 06:00:09.44	0.15234375	0.103515625	-0.984375
2013-07-18 06:00:09.48	0.171875	0.08203125	-0.970703125
2013-07-18 06:00:09.50	0.142578125	0.0625	-0.94921875
2013-07-18 06:00:09.54	0.138671875	0.080078125	-0.9375
2013-07-18 06:00:09.58	0.14453125	0.083984375	-0.951171875
2013-07-18 06:00:09.64	0.150390625	0.0859375	-0.947265625
2013-07-18 06:00:09.68	0.15234375	0.072265625	-0.953125
2013-07-18 06:00:09.72	0.15625	0.060546875	-0.95703125
2013-07-18 06:00:09.75	0.14453125	0.05859375	-0.92578125
2013-07-18 06:00:09.78	0.15234375	0.06640625	-0.958984375
2013-07-18 06:00:09.82	0.15625	0.076171875	-0.962890625
2013-07-18 06:00:09.88	0.171875	0.087890625	-0.9609375
2013-07-18 06:00:09.92	0.15625	0.068359375	-0.9609375
2013-07-18 06:00:09.96	0.15625	0.083984375	-0.962890625
2013-07-18 06:00:10.00	0.166015625	0.0625	-0.955078125
2013-07-18 06:00:10.02	0.169921875	0.083984375	-0.98046875
2013-07-18 06:00:10.06	0.158203125	0.0859375	-0.98828125
2013-07-18 06:00:10.10	0.18359375	0.103515625	-0.994140625
2013-07-18 06:00:10.16	0.169921875	0.0859375	-1.015625
2013-07-18 06:00:10.20	0.185546875	0.080078125	-1.021484375
2013-07-18 06:00:10.24	0.18359375	0.072265625	-1.01171875
2013-07-18 06:00:10.26	0.193359375	0.080078125	-1.009765625
2013-07-18 06:00:10.30	0.18359375	0.0859375	-1.052734375
2013-07-18 06:00:10.34	0.162109375	0.09765625	-1.017578125
2013-07-18 06:00:10.40	0.15234375	0.095703125	-1.046875
2013-07-18 06:00:10.44	0.169921875	0.072265625	-1.03125
2013-07-18 06:00:10.48	0.166015625	0.0859375	-1.03125
2013-07-18 06:00:10.50	0.169921875	0.033203125	-1.0390625
2013-07-18 06:00:10.54	0.1875	0.056640625	-1.037109375
2013-07-18 06:00:10.58	0.154296875	0.080078125	-1.037109375
2013-07-18 06:00:10.64	0.15234375	0.05078125	-1.01953125
2013-07-18 06:00:10.68	0.16796875	0.052734375	-1.015625
2013-07-18 06:00:10.72	0.169921875	0.080078125	-1.0078125
2013-07-18 06:00:10.75	0.171875	0.076171875	-0.998046875
2013-07-18 06:00:10.78	0.1640625	0.091796875	-1.0078125
2013-07-18 06:00:10.82	0.158203125	0.08203125	-0.982421875
2013-07-18 06:00:10.88	0.14453125	0.095703125	-0.9765625
2013-07-18 06:00:10.92	0.171875	0.095703125	-0.958984375
2013-07-18 06:00:10.96	0.169921875	0.0859375	-0.955078125
2013-07-18 06:00:11.00	0.17578125	0.091796875	-0.96875
2013-07-18 06:00:11.02	0.162109375	0.060546875	-0.970703125
2013-07-18 06:00:11.06	0.15625	0.04296875	-0.958984375
2013-07-18 06:00:11.10	0.146484375	0.072265625	-0.947265625
2013-07-18 06:00:11.16	0.173828125	0.06640625	-0.93359375
2013-07-18 06:00:11.20	0.181640625	0.072265625	-0.966796875
2013-07-18 06:00:11.24	0.173828125	0.06640625	-0.966796875
2013-07-18 06:00:11.26	0.18359375	0.0546875	-0.970703125
2013-07-18 06:00:11.30	0.158203125	0.078125	-0.96875
2013-07-18 06:00:11.34	0.189453125	0.060546875	-0.962890625
2013-07-18 06:00:11.40	0.158203125	0.072265625	-0.923828125
2013-07-18 06:00:11.44	0.169921875	0.080078125	-0.939453125
2013-07-18 06:00:11.48	0.1796875	0.07421875	-0.9375
2013-07-18 06:00:11.50	0.181640625	0.07421875	-0.95703125
2013-07-18 06:00:11.54	0.177734375	0.095703125	-0.9453125
2013-07-18 06:00:11.58	0.1796875	0.083984375	-0.9453125
2013-07-18 06:00:11.64	0.173828125	0.068359375	-0.947265625
2013-07-18 06:00:11.68	0.162109375	0.0625	-0.98828125
2013-07-18 06:00:11.72	0.142578125	0.056640625	-0.970703125
2013-07-18 06:00:11.75	0.205078125	0.05078125	-1.005859375
2013-07-18 06:00:11.78	0.1796875	0.060546875	-0.99609375
2013-07-18 06:00:11.82	0.189453125	0.041015625	-1.02734375
2013-07-18 06:00:11.88	0.173828125	0.025390625	-1.044921875
2013-07-18 06:00:11.92	0.173828125	0.05859375	-1.041015625
2013-07-18 06:00:11.96	0.189453125	0.052734375	-1.046875
2013-07-18 06:00:12.00	0.18359375	0.07421875	-1.05078125
2013-07-18 06:00:12.02	0.16796875	0.03515625	-1.04296875
2013-07-18 06:00:12.06	0.171875	0.05859375	-1.048828125
2013-07-18 06:00:12.10	0.162109375	0.03125	-1.0234375
2013-07-18 06:00:12.16	0.1796875	0.060546875	-1.005859375
2013-07-18 06:00:12.20	0.158203125	0.078125	-1.015625
2013-07-18 06:00:12.24	0.166015625	0.0625	-1.0234375
2013-07-18 06:00:12.26	0.169921875	0.076171875	-0.98828125
2013-07-18 06:00:12.30	0.140625	0.078125	-0.998046875
2013-07-18 06:00:12.34	0.173828125	0.0625	-1.01953125
2013-07-18 06:00:12.40	0.171875	0.078125	-0.982421875
2013-07-18 06:00:12.44	0.154296875	0.044921875	-0.97265625
2013-07-18 06:00:12.48	0.15234375	0.07421875	-0.96875
2013-07-18 06:00:12.50	0.166015625	0.0625	-0.953125
2013-07-18 06:00:12.54	0.134765625	0.0703125	-0.953125
2013-07-18 06:00:12.58	0.1328125	0.08203125	-0.962890625
2013-07-18 06:00:12.64	0.1484375	0.072265625	-0.955078125
2013-07-18 06:00:12.68	0.146484375	0.0703125	-0.966796875
2013-07-18 06:00:12.72	0.15234375	0.06640625	-0.96875
2013-07-18 06:00:12.75	0.166015625	0.0546875	-0.947265625
2013-07-18 06:00:12.78	0.181640625	0.05859375	-0.974609375
2013-07-18 06:00:12.82	0.171875	0.060546875	-0.97265625
2013-07-18 06:00:12.88	0.16796875	0.0703125	-0.984375
2013-07-18 06:00:12.92	0.171875	0.048828125	-1.005859375
2013-07-18 06:00:12.96	0.154296875	0.0625	-0.984375
2013-07-18 06:00:13.00	0.154296875	0.0703125	-0.98828125
2013-07-18 06:00:13.02	0.1796875	0.08203125	-0.998046875
2013-07-18 06:00:13.06	0.1875	0.0703125	-0.99609375
2013-07-18 06:00:13.10	0.16015625	0.103515625	-0.990234375
2013-07-18 06:00:13.16	0.177734375	0.044921875	-1.01953125
2013-07-18 06:00:13.20	0.166015625	0.0546875	-1.001953125
2013-07-18 06:00:13.24	0.16796875	0.080078125	-1.009765625
2013-07-18 06:00:13.26	0.15234375	0.056640625	-1.015625
2013-07-18 06:00:13.30	0.154296875	0.0703125	-1.013671875
2013-07-18 06:00:13.34	0.169921875	0.060546875	-1
2013-07-18 06:00:13.40	0.16796875	0.064453125	-0.984375
2013-07-18 06:00:13.44	0.15625	0.068359375	-0.982421875
2013-07-18 06:00:13.48	0.15234375	0.072265625	-0.994140625
2013-07-18 06:00:13.50	0.173828125	0.056640625	-1.013671875
2013-07-18 06:00:13.54	0.17578125	0.044921875	-0.998046875
2013-07-18 06:00:13.58	0.1796875	0.0859375	-1.005859375
2013-07-18 06:00:13.64	0.166015625	0.078125	-1.01171875
2013-07-18 06:00:13.68	0.150390625	0.064453125	-0.98828125
2013-07-18 06:00:13.72	0.16796875	0.095703125	-0.98828125
2013-07-18 06:00:13.75	0.15625	0.068359375	-0.97265625
2013-07-18 06:00:13.78	0.158203125	0.0859375	-1
2013-07-18 06:00:13.82	0.16015625	0.080078125	-0.994140625
2013-07-18 06:00:13.88	0.150390625	0.056640625	-1
2013-07-18 06:00:13.92	0.16796875	0.06640625	-0.994140625
2013-07-18 06:00:13.96	0.1796875	0.060546875	-1
2013-07-18 06:00:14.00	0.1640625	0.080078125	-0.990234375
2013-07-18 06:00:14.02	0.154296875	0.0625	-0.98828125
2013-07-18 06:00:14.06	0.150390625	0.068359375	-0.982421875
2013-07-18 06:00:14.10	0.142578125	0.06640625	-0.984375
2013-07-18 06:00:14.16	0.154296875	0.076171875	-0.9609375
2013-07-18 06:00:14.20	0.169921875	0.072265625	-0.970703125
2013-07-18 06:00:14.24	0.158203125	0.0546875	-0.982421875
2013-07-18 06:00:14.26	0.142578125	0.0703125	-0.94921875
2013-07-18 06:00:14.30	0.134765625	0.078125	-0.951171875
2013-07-18 06:00:14.34	0.134765625	0.064453125	-0.962890625
2013-07-18 06:00:14.40	0.142578125	0.05859375	-0.9453125
2013-07-18 06:00:14.44	0.169921875	0.06640625	-0.958984375
2013-07-18 06:00:14.48	0.16015625	0.072265625	-0.93359375
2013-07-18 06:00:14.50	0.169921875	0.078125	-0.919921875
2013-07-18 06:00:14.54	0.18359375	0.111328125	-0.9609375
2013-07-18 06:00:14.58	0.169921875	0.083984375	-0.953125
2013-07-18 06:00:14.64	0.185546875	0.0859375	-0.974609375
2013-07-18 06:00:14.68	0.181640625	0.095703125	-0.96875
2013-07-18 06:00:14.72	0.16796875	0.056640625	-1.01171875
2013-07-18 06:00:14.75	0.158203125	0.06640625	-1.01953125
2013-07-18 06:00:14.78	0.16015625	0.05859375	-1.0078125
2013-07-18 06:00:14.82	0.1484375	0.08984375	-1.013671875
2013-07-18 06:00:14.88	0.181640625	0.109375	-1.017578125
2013-07-18 06:00:14.92	0.169921875	0.12109375	-1.0234375
2013-07-18 06:00:14.96	0.1640625	0.115234375	-1.033203125
2013-07-18 06:00:15.00	0.189453125	0.109375	-1.0703125
2013-07-18 06:00:15.02	0.236328125	0.099609375	-1.0625
2013-07-18 06:00:15.06	0.1953125	0.078125	-1.0625
2013-07-18 06:00:15.10	0.23046875	0.06640625	-1.068359375
2013-07-18 06:00:15.16	0.1796875	0.078125	-1.0390625
2013-07-18 06:00:15.20	0.18359375	0.029296875	-1.021484375
2013-07-18 06:00:15.24	0.17578125	0.0625	-0.98828125
2013-07-18 06:00:15.26	0.158203125	0.0703125	-1.013671875
2013-07-18 06:00:15.30	0.171875	0.0703125	-0.994140625
2013-07-18 06:00:15.34	0.150390625	0.064453125	-1.01171875
2013-07-18 06:00:15.40	0.162109375	0.06640625	-1.00390625
2013-07-18 06:00:15.44	0.177734375	0.0859375	-0.978515625
2013-07-18 06:00:15.48	0.173828125	0.109375	-0.95703125
2013-07-18 06:00:15.50	0.17578125	0.095703125	-1.01171875
2013-07-18 06:00:15.54	0.17578125	0.099609375	-0.990234375
2013-07-18 06:00:15.58	0.177734375	0.083984375	-1.01171875
2013-07-18 06:00:15.64	0.169921875	0.064453125	-0.98046875
2013-07-18 06:00:15.68	0.17578125	0.037109375	-0.97265625
2013-07-18 06:00:15.72	0.1484375	0.064453125	-0.96875
2013-07-18 06:00:15.75	0.169921875	0.07421875	-0.953125
2013-07-18 06:00:15.78	0.150390625	0.0703125	-0.916015625
2013-07-18 06:00:15.82	0.1484375	0.1015625	-0.921875
2013-07-18 06:00:15.88	0.154296875	0.09375	-0.931640625
2013-07-18 06:00:15.92	0.162109375	0.080078125	-0.931640625
2013-07-18 06:00:15.96	0.17578125	0.08203125	-0.96875
2013-07-18 06:00:16.00	0.18359375	0.072265625	-0.99609375
2013-07-18 06:00:16.02	0.181640625	0.0859375	-0.970703125
2013-07-18 06:00:16.06	0.146484375	0.0703125	-0.97265625
2013-07-18 06:00:16.10	0.166015625	0.078125	-0.98828125
2013-07-18 06:00:16.16	0.16796875	0.0625	-0.984375
2013-07-18 06:00:16.20	0.162109375	0.056640625	-1.017578125
2013-07-18 06:00:16.24	0.16015625	0.08203125	-1.021484375
2013-07-18 06:00:16.26	0.158203125	0.0625	-1.025390625
2013-07-18 06:00:16.30	0.15625	0.05859375	-1.041015625
2013-07-18 06:00:16.34	0.154296875	0.0703125	-1.021484375
2013-07-18 06:00:16.40	0.166015625	0.0625	-1.01953125
2013-07-18 06:00:16.44	0.17578125	0.095703125	-1.009765625
2013-07-18 06:00:16.48	0.177734375	0.083984375	-0.984375
2013-07-18 06:00:16.50	0.197265625	0.08984375	-0.990234375
2013-07-18 06:00:16.54	0.166015625	0.068359375	-0.970703125
2013-07-18 06:00:16.58	0.19921875	0.095703125	-0.94921875
2013-07-18 06:00:16.64	0.1796875	0.08203125	-0.935546875
2013-07-18 06:00:16.68	0.15625	0.0859375	-0.98046875
2013-07-18 06:00:16.72	0.162109375	0.076171875	-0.990234375
2013-07-18 06:00:16.75	0.16015625	0.07421875	-0.98046875
2013-07-18 06:00:16.78	0.171875	0.09765625	-0.982421875
2013-07-18 06:00:16.82	0.150390625	0.09765625	-0.974609375
2013-07-18 06:00:16.88	0.171875	0.08984375	-0.970703125
2013-07-18 06:00:16.92	0.154296875	0.083984375	-1.021484375
2013-07-18 06:00:16.96	0.185546875	0.08203125	-1.001953125
2013-07-18 06:00:17.00	0.169921875	0.07421875	-1.021484375
2013-07-18 06:00:17.02	0.16796875	0.048828125	-1.009765625
2013-07-18 06:00:17.06	0.17578125	0.046875	-0.982421875
2013-07-18 06:00:17.10	0.181640625	0.064453125	-0.96484375
2013-07-18 06:00:17.16	0.16015625	0.0703125	-0.95703125
2013-07-18 06:00:17.20	0.158203125	0.0703125	-0.935546875
2013-07-18 06:00:17.24	0.150390625	0.09375	-0.931640625
2013-07-18 06:00:17.26	0.15625	0.103515625	-0.947265625
2013-07-18 06:00:17.30	0.1796875	0.0859375	-0.904296875
2013-07-18 06:00:17.34	0.166015625	0.107421875	-0.927734375
2013-07-18 06:00:17.40	0.171875	0.099609375	-0.95703125
2013-07-18 06:00:17.44	0.150390625	0.11328125	-0.95703125
2013-07-18 06:00:17.48	0.16015625	0.0546875	-0.951171875
2013-07-18 06:00:17.50	0.17578125	0.05859375	-0.974609375
2013-07-18 06:00:17.54	0.15625	0.0546875	-0.986328125
2013-07-18 06:00:17.58	0.16015625	0.060546875	-1.009765625
2013-07-18 06:00:17.64	0.177734375	0.05859375	-1
2013-07-18 06:00:17.68	0.185546875	0.083984375	-1.025390625
2013-07-18 06:00:17.72	0.169921875	0.1015625	-1.02734375
2013-07-18 06:00:17.75	0.18359375	0.091796875	-1.0390625
2013-07-18 06:00:17.78	0.15625	0.10546875	-1.015625
2013-07-18 06:00:17.82	0.15625	0.09765625	-1.009765625
2013-07-18 06:00:17.88	0.181640625	0.111328125	-1.0234375
2013-07-18 06:00:17.92	0.18359375	0.115234375	-1.0234375
2013-07-18 06:00:17.96	0.181640625	0.109375	-1.0078125
2013-07-18 06:00:18.00	0.15625	0.1015625	-1.0078125
2013-07-18 06:00:18.02	0.181640625	0.06640625	-1.005859375
2013-07-18 06:00:18.06	0.177734375	0.080078125	-1.021484375
2013-07-18 06:00:18.10	0.17578125	0.0546875	-1.00390625
2013-07-18 06:00:18.16	0.189453125	0.09375	-1.013671875
2013-07-18 06:00:18.20	0.169921875	0.08203125	-1.0078125
2013-07-18 06:00:18.24	0.19140625	0.05859375	-1.03515625
2013-07-18 06:00:18.26	0.171875	0.083984375	-0.998046875
2013-07-18 06:00:18.30	0.177734375	0.07421875	-1.01171875
2013-07-18 06:00:18.34	0.142578125	0.06640625	-1.03515625
2013-07-18 06:00:18.40	0.16015625	0.08984375	-1
2013-07-18 06:00:18.44	0.185546875	0.12109375	-0.98828125
2013-07-18 06:00:18.48	0.220703125	0.10546875	-1.009765625
2013-07-18 06:00:18.50	0.20703125	0.111328125	-1.005859375
2013-07-18 06:00:18.54	0.23046875	0.1171875	-1.0234375
2013-07-18 06:00:18.58	0.21875	0.08203125	-1.044921875
2013-07-18 06:00:18.64	0.19140625	0.064453125	-0.94140625
2013-07-18 06:00:18.68	0.134765625	0.0625	-0.927734375
2013-07-18 06:00:18.72	0.154296875	0.060546875	-0.93359375
2013-07-18 06:00:18.75	0.173828125	0.06640625	-0.9453125
2013-07-18 06:00:18.78	0.181640625	0.0703125	-0.92578125
2013-07-18 06:00:18.82	0.1640625	0.0859375	-0.953125
2013-07-18 06:00:18.88	0.15625	0.080078125	-0.935546875
2013-07-18 06:00:18.92	0.1640625	0.087890625	-0.94140625
2013-07-18 06:00:18.96	0.140625	0.07421875	-0.955078125
2013-07-18 06:00:19.00	0.150390625	0.0390625	-0.921875
2013-07-18 06:00:19.02	0.15625	0.0625	-0.955078125
2013-07-18 06:00:19.06	0.17578125	0.07421875	-0.927734375
2013-07-18 06:00:19.10	0.185546875	0.0625	-0.955078125
2013-07-18 06:00:19.16	0.19140625	0.095703125	-0.98828125
2013-07-18 06:00:19.20	0.1953125	0.07421875	-0.994140625
2013-07-18 06:00:19.24	0.166015625	0.072265625	-0.994140625
2013-07-18 06:00:19.26	0.1640625	0.111328125	-1.01171875
2013-07-18 06:00:19.30	0.181640625	0.080078125	-1.021484375
2013-07-18 06:00:19.34	0.173828125	0.0859375	-1.0234375
2013-07-18 06:00:19.40	0.171875	0.087890625	-1.009765625
2013-07-18 06:00:19.44	0.169921875	0.09375	-1.01953125
2013-07-18 06:00:19.48	0.201171875	0.068359375	-1.0078125
2013-07-18 06:00:19.50	0.173828125	0.052734375	-0.9921875
2013-07-18 06:00:19.54	0.181640625	0.072265625	-0.978515625
2013-07-18 06:00:19.58	0.197265625	0.056640625	-0.998046875
2013-07-18 06:00:19.64	0.173828125	0.0546875	-0.994140625
2013-07-18 06:00:19.68	0.1484375	0.060546875	-0.98046875
2013-07-18 06:00:19.72	0.15234375	0.0703125	-0.99609375
2013-07-18 06:00:19.75	0.189453125	0.0859375	-0.994140625
2013-07-18 06:00:19.78	0.181640625	0.080078125	-0.978515625
2013-07-18 06:00:19.82	0.158203125	0.11328125	-1.001953125
2013-07-18 06:00:19.88	0.162109375	0.1015625	-0.9921875
2013-07-18 06:00:19.92	0.16796875	0.107421875	-0.98828125
2013-07-18 06:00:19.96	0.154296875	0.095703125	-0.99609375
2013-07-18 06:00:20.00	0.154296875	0.11328125	-0.98046875
2013-07-18 06:00:20.02	0.166015625	0.109375	-0.974609375
2013-07-18 06:00:20.06	0.138671875	0.068359375	-0.998046875
2013-07-18 06:00:20.10	0.173828125	0.087890625	-0.984375
2013-07-18 06:00:20.16	0.166015625	0.0703125	-0.966796875
2013-07-18 06:00:20.20	0.154296875	0.07421875	-0.962890625
2013-07-18 06:00:20.24	0.158203125	0.08203125	-0.94921875
2013-07-18 06:00:20.26	0.15625	0.068359375	-0.94140625
2013-07-18 06:00:20.30	0.1640625	0.076171875	-0.943359375
2013-07-18 06:00:20.34	0.146484375	0.068359375	-0.939453125
2013-07-18 06:00:20.40	0.16015625	0.068359375	-0.978515625
2013-07-18 06:00:20.44	0.16015625	0.09375	-0.953125
2013-07-18 06:00:20.48	0.171875	0.091796875	-0.982421875
2013-07-18 06:00:20.50	0.171875	0.064453125	-0.955078125
2013-07-18 06:00:20.54	0.166015625	0.056640625	-0.97265625
2013-07-18 06:00:20.58	0.1640625	0.0625	-0.96484375
2013-07-18 06:00:20.64	0.169921875	0.07421875	-0.99609375
2013-07-18 06:00:20.68	0.173828125	0.08203125	-1.0078125
2013-07-18 06:00:20.72	0.1796875	0.080078125	-0.982421875
2013-07-18 06:00:20.75	0.1640625	0.076171875	-0.994140625
2013-07-18 06:00:20.78	0.16015625	0.1015625	-1.01171875
2013-07-18 06:00:20.82	0.173828125	0.109375	-1.01171875
2013-07-18 06:00:20.88	0.17578125	0.11328125	-1.0234375
2013-07-18 06:00:20.92	0.171875	0.08984375	-1.01953125
2013-07-18 06:00:20.96	0.193359375	0.09765625	-1.017578125
2013-07-18 06:00:21.00	0.177734375	0.07421875	-1.033203125
2013-07-18 06:00:21.02	0.14453125	0.064453125	-1.03125
2013-07-18 06:00:21.06	0.1640625	0.04296875	-1.02734375
2013-07-18 06:00:21.10	0.154296875	0.0703125	-1.0390625
2013-07-18 06:00:21.16	0.1875	0.048828125	-1.021484375
2013-07-18 06:00:21.20	0.15234375	0.064453125	-1.02734375
2013-07-18 06:00:21.24	0.166015625	0.052734375	-1.015625
2013-07-18 06:00:21.26	0.138671875	0.064453125	-1
2013-07-18 06:00:21.30	0.162109375	0.0546875	-1.00390625
2013-07-18 06:00:21.34	0.1640625	0.08203125	-0.974609375
2013-07-18 06:00:21.40	0.181640625	0.083984375	-0.9921875
2013-07-18 06:00:21.44	0.154296875	0.08203125	-0.990234375
2013-07-18 06:00:21.48	0.17578125	0.087890625	-0.97265625
2013-07-18 06:00:21.50	0.181640625	0.076171875	-0.970703125
2013-07-18 06:00:21.54	0.169921875	0.060546875	-0.986328125
2013-07-18 06:00:21.58	0.1796875	0.05859375	-1.00390625
2013-07-18 06:00:21.64	0.1640625	0.03515625	-0.990234375
2013-07-18 06:00:21.68	0.181640625	0.052734375	-0.990234375
2013-07-18 06:00:21.72	0.17578125	0.05859375	-1.001953125
2013-07-18 06:00:21.75	0.169921875	0.044921875	-0.994140625
2013-07-18 06:00:21.78	0.158203125	0.07421875	-1.005859375
2013-07-18 06:00:21.82	0.16796875	0.08203125	-1.025390625
2013-07-18 06:00:21.88	0.15234375	0.06640625	-0.986328125
2013-07-18 06:00:21.92	0.142578125	0.0703125	-0.998046875
2013-07-18 06:00:21.96	0.16796875	0.087890625	-0.978515625
2013-07-18 06:00:22.00	0.171875	0.08203125	-0.982421875
2013-07-18 06:00:22.02	0.181640625	0.052734375	-0.978515625
2013-07-18 06:00:22.06	0.154296875	0.072265625	-0.986328125
2013-07-18 06:00:22.10	0.142578125	0.064453125	-0.974609375
2013-07-18 06:00:22.16	0.17578125	0.048828125	-0.9765625
2013-07-18 06:00:22.20	0.154296875	0.05078125	-0.943359375
2013-07-18 06:00:22.24	0.162109375	0.05078125	-0.953125
2013-07-18 06:00:22.26	0.162109375	0.037109375	-0.970703125
2013-07-18 06:00:22.30	0.162109375	0.060546875	-0.951171875
2013-07-18 06:00:22.34	0.181640625	0.06640625	-0.96875
2013-07-18 06:00:22.40	0.171875	0.072265625	-0.962890625
2013-07-18 06:00:22.44	0.1640625	0.0703125	-0.9921875
2013-07-18 06:00:22.48	0.1796875	0.05078125	-0.982421875
2013-07-18 06:00:22.50	0.15234375	0.064453125	-0.990234375
2013-07-18 06:00:22.54	0.171875	0.09375	-1.015625
2013-07-18 06:00:22.58	0.19140625	0.07421875	-1.00390625
2013-07-18 06:00:22.64	0.18359375	0.056640625	-1.009765625
2013-07-18 06:00:22.68	0.146484375	0.07421875	-0.98828125
2013-07-18 06:00:22.72	0.15234375	0.091796875	-1.01171875
2013-07-18 06:00:22.75	0.166015625	0.064453125	-0.9921875
2013-07-18 06:00:22.78	0.173828125	0.0703125	-0.9921875
2013-07-18 06:00:22.82	0.17578125	0.0625	-1.001953125
2013-07-18 06:00:22.88	0.158203125	0.08203125	-0.99609375
2013-07-18 06:00:22.92	0.171875	0.07421875	-0.98046875
2013-07-18 06:00:22.96	0.154296875	0.056640625	-0.982421875
2013-07-18 06:00:23.00	0.169921875	0.0546875	-0.982421875
2013-07-18 06:00:23.02	0.1484375	0.0546875	-0.96875
2013-07-18 06:00:23.06	0.1484375	0.0703125	-0.982421875
2013-07-18 06:00:23.10	0.158203125	0.078125	-0.978515625
2013-07-18 06:00:23.16	0.138671875	0.068359375	-0.96875
2013-07-18 06:00:23.20	0.150390625	0.072265625	-0.978515625
2013-07-18 06:00:23.24	0.134765625	0.0703125	-0.943359375
2013-07-18 06:00:23.26	0.16796875	0.09765625	-0.94921875
2013-07-18 06:00:23.30	0.15625	0.09765625	-0.98828125
2013-07-18 06:00:23.34	0.16015625	0.1015625	-0.9765625
2013-07-18 06:00:23.40	0.150390625	0.052734375	-0.958984375
2013-07-18 06:00:23.44	0.142578125	0.072265625	-0.986328125
2013-07-18 06:00:23.48	0.140625	0.07421875	-0.958984375
2013-07-18 06:00:23.50	0.1640625	0.091796875	-0.96484375
2013-07-18 06:00:23.54	0.16796875	0.09375	-0.9609375
2013-07-18 06:00:23.58	0.181640625	0.08984375	-0.986328125
2013-07-18 06:00:23.64	0.189453125	0.05859375	-0.990234375
2013-07-18 06:00:23.68	0.173828125	0.0546875	-0.9921875
2013-07-18 06:00:23.72	0.177734375	0.076171875	-1.009765625
2013-07-18 06:00:23.75	0.193359375	0.0859375	-0.99609375
2013-07-18 06:00:23.78	0.171875	0.078125	-1.009765625
2013-07-18 06:00:23.82	0.1953125	0.099609375	-1.01171875
2013-07-18 06:00:23.88	0.16796875	0.09375	-1.0390625
2013-07-18 06:00:23.92	0.162109375	0.072265625	-1.03515625
2013-07-18 06:00:23.96	0.162109375	0.068359375	-1.078125
2013-07-18 06:00:24.00	0.181640625	0.07421875	-1.05859375
2013-07-18 06:00:24.02	0.169921875	0.076171875	-1.0390625
2013-07-18 06:00:24.06	0.16015625	0.1015625	-1.0234375
2013-07-18 06:00:24.10	0.15625	0.095703125	-1.0078125
2013-07-18 06:00:24.16	0.16796875	0.109375	-1.009765625
2013-07-18 06:00:24.20	0.169921875	0.103515625	-1.015625
2013-07-18 06:00:24.24	0.185546875	0.11328125	-1.015625
2013-07-18 06:00:24.26	0.173828125	0.072265625	-0.96484375
2013-07-18 06:00:24.30	0.1875	0.05859375	-0.955078125
2013-07-18 06:00:24.34	0.185546875	0.0703125	-0.966796875
2013-07-18 06:00:24.40	0.154296875	0.06640625	-0.966796875
2013-07-18 06:00:24.44	0.12890625	0.078125	-0.9609375
2013-07-18 06:00:24.48	0.134765625	0.076171875	-0.93359375
2013-07-18 06:00:24.50	0.142578125	0.09375	-0.953125
2013-07-18 06:00:24.54	0.1640625	0.109375	-0.935546875
2013-07-18 06:00:24.58	0.15625	0.1171875	-0.943359375
2013-07-18 06:00:24.64	0.1484375	0.1015625	-0.947265625
2013-07-18 06:00:24.68	0.171875	0.09765625	-0.982421875
2013-07-18 06:00:24.72	0.189453125	0.0859375	-0.96875
2013-07-18 06:00:24.75	0.158203125	0.07421875	-0.978515625
2013-07-18 06:00:24.78	0.16796875	0.0625	-0.978515625
2013-07-18 06:00:24.82	0.15234375	0.048828125	-0.984375
2013-07-18 06:00:24.88	0.150390625	0.046875	-0.962890625
2013-07-18 06:00:24.92	0.158203125	0.048828125	-0.96875
2013-07-18 06:00:24.96	0.1484375	0.046875	-0.951171875
2013-07-18 06:00:25.00	0.130859375	0.056640625	-0.94140625
2013-07-18 06:00:25.02	0.15234375	0.08203125	-0.935546875
2013-07-18 06:00:25.06	0.140625	0.091796875	-0.951171875
2013-07-18 06:00:25.10	0.150390625	0.091796875	-0.947265625
2013-07-18 06:00:25.16	0.16796875	0.111328125	-0.96484375
2013-07-18 06:00:25.20	0.166015625	0.076171875	-0.97265625
2013-07-18 06:00:25.24	0.17578125	0.0703125	-0.994140625
2013-07-18 06:00:25.26	0.1875	0.099609375	-0.9921875
2013-07-18 06:00:25.30	0.1796875	0.060546875	-1.01953125
2013-07-18 06:00:25.34	0.19921875	0.068359375	-1.0390625
2013-07-18 06:00:25.40	0.197265625	0.080078125	-1.025390625
2013-07-18 06:00:25.44	0.173828125	0.048828125	-1.044921875
2013-07-18 06:00:25.48	0.21484375	0.087890625	-1.03515625
2013-07-18 06:00:25.50	0.19140625	0.109375	-1.068359375
2013-07-18 06:00:25.54	0.1953125	0.083984375	-1.046875
2013-07-18 06:00:25.58	0.19140625	0.091796875	-1.025390625
2013-07-18 06:00:25.64	0.18359375	0.09765625	-1.0625
2013-07-18 06:00:25.68	0.171875	0.12109375	-1.03515625
2013-07-18 06:00:25.72	0.150390625	0.078125	-1.091796875
2013-07-18 06:00:25.75	0.1796875	0.0703125	-1.05859375
2013-07-18 06:00:25.78	0.150390625	0.083984375	-1.04296875
2013-07-18 06:00:25.82	0.17578125	0.0859375	-1.00390625
2013-07-18 06:00:25.88	0.16015625	0.072265625	-0.998046875
2013-07-18 06:00:25.92	0.15234375	0.1015625	-1.001953125
2013-07-18 06:00:25.96	0.171875	0.07421875	-0.974609375
2013-07-18 06:00:26.00	0.16796875	0.08203125	-0.9375
2013-07-18 06:00:26.02	0.177734375	0.095703125	-0.93359375
2013-07-18 06:00:26.06	0.16796875	0.091796875	-0.939453125
2013-07-18 06:00:26.10	0.17578125	0.0625	-0.90234375
2013-07-18 06:00:26.16	0.166015625	0.083984375	-0.9296875
2013-07-18 06:00:26.20	0.171875	0.1015625	-0.880859375
2013-07-18 06:00:26.24	0.1796875	0.076171875	-0.923828125
2013-07-18 06:00:26.26	0.1796875	0.072265625	-0.92578125
2013-07-18 06:00:26.30	0.150390625	0.0703125	-0.927734375
2013-07-18 06:00:26.34	0.16015625	0.1015625	-0.93359375
2013-07-18 06:00:26.40	0.173828125	0.1015625	-0.94140625
2013-07-18 06:00:26.44	0.1640625	0.1015625	-0.935546875
2013-07-18 06:00:26.48	0.203125	0.111328125	-0.990234375
2013-07-18 06:00:26.50	0.15625	0.095703125	-0.970703125
2013-07-18 06:00:26.54	0.181640625	0.078125	-0.96875
2013-07-18 06:00:26.58	0.18359375	0.09765625	-1.00390625
2013-07-18 06:00:26.64	0.18359375	0.060546875	-1.001953125
2013-07-18 06:00:26.68	0.1953125	0.060546875	-0.99609375
2013-07-18 06:00:26.72	0.189453125	0.060546875	-1.00390625
2013-07-18 06:00:26.75	0.19140625	0.07421875	-1.01953125
2013-07-18 06:00:26.78	0.169921875	0.099609375	-0.984375
2013-07-18 06:00:26.82	0.16796875	0.091796875	-1.01171875
2013-07-18 06:00:26.88	0.154296875	0.087890625	-0.994140625
2013-07-18 06:00:26.92	0.16015625	0.095703125	-1.041015625
2013-07-18 06:00:26.96	0.15234375	0.083984375	-0.984375
2013-07-18 06:00:27.00	0.16015625	0.109375	-1.01171875
2013-07-18 06:00:27.02	0.166015625	0.076171875	-0.986328125
2013-07-18 06:00:27.06	0.166015625	0.11328125	-1.009765625
2013-07-18 06:00:27.10	0.16796875	0.087890625	-1.013671875
2013-07-18 06:00:27.16	0.18359375	0.060546875	-1.01171875
2013-07-18 06:00:27.20	0.16015625	0.07421875	-1.001953125
2013-07-18 06:00:27.24	0.1796875	0.072265625	-1.005859375
2013-07-18 06:00:27.26	0.150390625	0.083984375	-1.00390625
2013-07-18 06:00:27.30	0.17578125	0.064453125	-0.982421875
2013-07-18 06:00:27.34	0.154296875	0.078125	-0.984375
2013-07-18 06:00:27.40	0.16015625	0.07421875	-0.98046875
2013-07-18 06:00:27.44	0.146484375	0.103515625	-0.978515625
2013-07-18 06:00:27.48	0.158203125	0.1171875	-0.96875
2013-07-18 06:00:27.50	0.158203125	0.08203125	-0.970703125
2013-07-18 06:00:27.54	0.15625	0.10546875	-0.962890625
2013-07-18 06:00:27.58	0.146484375	0.099609375	-0.96484375
2013-07-18 06:00:27.64	0.158203125	0.08203125	-0.947265625
2013-07-18 06:00:27.68	0.150390625	0.076171875	-0.951171875
2013-07-18 06:00:27.72	0.1484375	0.05859375	-0.931640625
2013-07-18 06:00:27.75	0.150390625	0.056640625	-0.951171875
2013-07-18 06:00:27.78	0.158203125	0.0703125	-0.966796875
2013-07-18 06:00:27.82	0.158203125	0.08203125	-0.94140625
2013-07-18 06:00:27.88	0.138671875	0.08984375	-0.9453125
2013-07-18 06:00:27.92	0.173828125	0.0703125	-0.931640625
2013-07-18 06:00:27.96	0.15234375	0.078125	-0.919921875
2013-07-18 06:00:28.00	0.142578125	0.109375	-0.912109375
2013-07-18 06:00:28.02	0.1640625	0.08203125	-0.931640625
2013-07-18 06:00:28.06	0.169921875	0.087890625	-0.912109375
2013-07-18 06:00:28.10	0.1484375	0.087890625	-0.91796875
2013-07-18 06:00:28.16	0.1953125	0.119140625	-0.92578125
2013-07-18 06:00:28.20	0.16015625	0.09765625	-0.94921875
2013-07-18 06:00:28.24	0.18359375	0.091796875	-0.970703125
2013-07-18 06:00:28.26	0.18359375	0.064453125	-0.98828125
2013-07-18 06:00:28.30	0.201171875	0.09765625	-1.0078125
2013-07-18 06:00:28.34	0.177734375	0.076171875	-1.021484375
2013-07-18 06:00:28.40	0.189453125	0.083984375	-1.02734375
2013-07-18 06:00:28.44	0.1640625	0.103515625	-1.03515625
2013-07-18 06:00:28.48	0.173828125	0.1015625	-1.05078125
2013-07-18 06:00:28.50	0.19921875	0.091796875	-1.05078125
2013-07-18 06:00:28.54	0.16796875	0.08984375	-1.064453125
2013-07-18 06:00:28.58	0.193359375	0.078125	-1.0859375
2013-07-18 06:00:28.64	0.173828125	0.10546875	-1.083984375
2013-07-18 06:00:28.68	0.185546875	0.080078125	-1.05859375
2013-07-18 06:00:28.72	0.15234375	0.09765625	-1.044921875
2013-07-18 06:00:28.75	0.185546875	0.078125	-1.041015625
2013-07-18 06:00:28.78	0.162109375	0.09375	-1.05859375
2013-07-18 06:00:28.82	0.1640625	0.103515625	-0.998046875
2013-07-18 06:00:28.88	0.166015625	0.0859375	-1.01953125
2013-07-18 06:00:28.92	0.1875	0.068359375	-1
2013-07-18 06:00:28.96	0.18359375	0.072265625	-1
2013-07-18 06:00:29.00	0.15234375	0.0625	-0.98828125
2013-07-18 06:00:29.02	0.16796875	0.0625	-0.990234375
2013-07-18 06:00:29.06	0.158203125	0.083984375	-0.93359375
2013-07-18 06:00:29.10	0.1640625	0.103515625	-0.94140625
2013-07-18 06:00:29.16	0.173828125	0.0859375	-0.9375
2013-07-18 06:00:29.20	0.18359375	0.09765625	-0.943359375
2013-07-18 06:00:29.24	0.185546875	0.0703125	-0.970703125
2013-07-18 06:00:29.26	0.177734375	0.103515625	-0.9609375
2013-07-18 06:00:29.30	0.17578125	0.060546875	-0.962890625
2013-07-18 06:00:29.34	0.158203125	0.08984375	-0.970703125
2013-07-18 06:00:29.40	0.169921875	0.095703125	-0.947265625
2013-07-18 06:00:29.44	0.158203125	0.111328125	-0.9609375
2013-07-18 06:00:29.48	0.181640625	0.087890625	-0.96875
2013-07-18 06:00:29.50	0.177734375	0.078125	-0.974609375
2013-07-18 06:00:29.54	0.166015625	0.087890625	-0.951171875
2013-07-18 06:00:29.58	0.181640625	0.08984375	-0.966796875
2013-07-18 06:00:29.64	0.171875	0.09765625	-0.931640625
2013-07-18 06:00:29.68	0.181640625	0.083984375	-0.94140625
2013-07-18 06:00:29.72	0.185546875	0.080078125	-0.921875
2013-07-18 06:00:29.75	0.193359375	0.087890625	-0.9609375
2013-07-18 06:00:29.78	0.181640625	0.099609375	-0.94140625
2013-07-18 06:00:29.82	0.17578125	0.109375	-0.958984375
2013-07-18 06:00:29.88	0.185546875	0.07421875	-0.955078125
2013-07-18 06:00:29.92	0.185546875	0.0703125	-0.974609375
2013-07-18 06:00:29.96	0.1640625	0.064453125	-1.033203125
2013-07-18 06:00:30.00	0.201171875	0.083984375	-1.021484375
2013-07-18 06:00:30.02	0.1796875	0.0859375	-1.009765625
2013-07-18 06:00:30.06	0.15625	0.091796875	-1.025390625
2013-07-18 06:00:30.10	0.154296875	0.078125	-1.029296875
2013-07-18 06:00:30.16	0.1953125	0.078125	-1.03125
2013-07-18 06:00:30.20	0.171875	0.0703125	-1.033203125
2013-07-18 06:00:30.24	0.181640625	0.08984375	-1.03125
2013-07-18 06:00:30.26	0.1484375	0.099609375	-0.984375
2013-07-18 06:00:30.30	0.177734375	0.09375	-0.98828125
2013-07-18 06:00:30.34	0.154296875	0.07421875	-0.9765625
2013-07-18 06:00:30.40	0.189453125	0.07421875	-0.978515625
2013-07-18 06:00:30.44	0.16796875	0.09375	-0.96484375
2013-07-18 06:00:30.48	0.171875	0.080078125	-0.966796875
2013-07-18 06:00:30.50	0.173828125	0.103515625	-0.962890625
2013-07-18 06:00:30.54	0.181640625	0.095703125	-0.9765625
2013-07-18 06:00:30.58	0.15625	0.09375	-0.970703125
2013-07-18 06:00:30.64	0.173828125	0.076171875	-0.947265625
2013-07-18 06:00:30.68	0.16015625	0.091796875	-0.9453125
2013-07-18 06:00:30.72	0.173828125	0.099609375	-0.955078125
2013-07-18 06:00:30.75	0.1796875	0.080078125	-0.98046875
2013-07-18 06:00:30.78	0.142578125	0.08203125	-0.978515625
2013-07-18 06:00:30.82	0.154296875	0.06640625	-0.984375
2013-07-18 06:00:30.88	0.171875	0.0625	-0.9765625
2013-07-18 06:00:30.92	0.177734375	0.10546875	-1.01953125
2013-07-18 06:00:30.96	0.169921875	0.076171875	-1.0078125
2013-07-18 06:00:31.00	0.166015625	0.078125	-1.005859375
2013-07-18 06:00:31.02	0.173828125	0.08984375	-1.01953125
2013-07-18 06:00:31.06	0.189453125	0.080078125	-1.0390625
2013-07-18 06:00:31.10	0.181640625	0.06640625	-0.99609375
2013-07-18 06:00:31.16	0.1953125	0.064453125	-1.0234375
2013-07-18 06:00:31.20	0.185546875	0.056640625	-1.00390625
2013-07-18 06:00:31.24	0.181640625	0.087890625	-1.025390625
2013-07-18 06:00:31.26	0.17578125	0.068359375	-1.017578125
2013-07-18 06:00:31.30	0.166015625	0.09765625	-0.99609375
2013-07-18 06:00:31.34	0.17578125	0.08984375	-0.990234375
2013-07-18 06:00:31.40	0.15625	0.08203125	-1.00390625
2013-07-18 06:00:31.44	0.162109375	0.091796875	-1.0078125
2013-07-18 06:00:31.48	0.158203125	0.10546875	-0.990234375
2013-07-18 06:00:31.50	0.1875	0.072265625	-0.98046875
2013-07-18 06:00:31.54	0.173828125	0.09765625	-1
2013-07-18 06:00:31.58	0.19140625	0.064453125	-0.962890625
2013-07-18 06:00:31.64	0.18359375	0.09765625	-0.951171875
2013-07-18 06:00:31.68	0.16015625	0.078125	-0.96875
2013-07-18 06:00:31.72	0.16015625	0.06640625	-0.943359375
2013-07-18 06:00:31.75	0.158203125	0.083984375	-0.94921875
2013-07-18 06:00:31.78	0.154296875	0.076171875	-0.955078125
2013-07-18 06:00:31.82	0.1640625	0.0859375	-0.931640625
2013-07-18 06:00:31.88	0.140625	0.06640625	-0.939453125
2013-07-18 06:00:31.92	0.16015625	0.08984375	-0.947265625
2013-07-18 06:00:31.96	0.146484375	0.087890625	-0.939453125
2013-07-18 06:00:32.00	0.15625	0.095703125	-0.94921875
2013-07-18 06:00:32.02	0.166015625	0.099609375	-0.9765625
2013-07-18 06:00:32.06	0.1484375	0.09375	-0.974609375
2013-07-18 06:00:32.10	0.15625	0.068359375	-0.978515625
2013-07-18 06:00:32.16	0.173828125	0.068359375	-0.994140625
2013-07-18 06:00:32.20	0.138671875	0.0703125	-0.98828125
2013-07-18 06:00:32.24	0.162109375	0.078125	-1.005859375
2013-07-18 06:00:32.26	0.169921875	0.09375	-0.990234375
2013-07-18 06:00:32.30	0.18359375	0.08984375	-1.00390625
2013-07-18 06:00:32.34	0.18359375	0.07421875	-1.021484375
2013-07-18 06:00:32.40	0.169921875	0.095703125	-1.025390625
2013-07-18 06:00:32.44	0.185546875	0.07421875	-1.013671875
2013-07-18 06:00:32.48	0.1640625	0.0859375	-1.03515625
2013-07-18 06:00:32.50	0.150390625	0.0859375	-1.0078125
2013-07-18 06:00:32.54	0.171875	0.060546875	-0.99609375
2013-07-18 06:00:32.58	0.166015625	0.060546875	-1.037109375
2013-07-18 06:00:32.64	0.146484375	0.0546875	-1.00390625
2013-07-18 06:00:32.68	0.14453125	0.0546875	-1.013671875
2013-07-18 06:00:32.72	0.169921875	0.072265625	-1.001953125
2013-07-18 06:00:32.75	0.166015625	0.10546875	-0.98828125
2013-07-18 06:00:32.78	0.185546875	0.087890625	-0.958984375
2013-07-18 06:00:32.82	0.15625	0.1171875	-0.9765625
2013-07-18 06:00:32.88	0.162109375	0.103515625	-0.96484375
2013-07-18 06:00:32.92	0.150390625	0.107421875	-0.96875
2013-07-18 06:00:32.96	0.169921875	0.1015625	-0.9609375
2013-07-18 06:00:33.00	0.158203125	0.08203125	-0.95703125
2013-07-18 06:00:33.02	0.169921875	0.06640625	-0.984375
2013-07-18 06:00:33.06	0.1484375	0.076171875	-0.94921875
2013-07-18 06:00:33.10	0.171875	0.060546875	-0.951171875
2013-07-18 06:00:33.16	0.162109375	0.0546875	-0.9296875
2013-07-18 06:00:33.20	0.1640625	0.05859375	-0.97265625
2013-07-18 06:00:33.24	0.16015625	0.060546875	-0.966796875
2013-07-18 06:00:33.26	0.18359375	0.05859375	-0.9765625
2013-07-18 06:00:33.30	0.154296875	0.0859375	-0.986328125
2013-07-18 06:00:33.34	0.17578125	0.0546875	-0.994140625
2013-07-18 06:00:33.40	0.177734375	0.078125	-1
2013-07-18 06:00:33.44	0.181640625	0.087890625	-1.001953125
2013-07-18 06:00:33.48	0.18359375	0.060546875	-1
2013-07-18 06:00:33.50	0.185546875	0.080078125	-1.0234375
2013-07-18 06:00:33.54	0.197265625	0.076171875	-1.021484375
2013-07-18 06:00:33.58	0.189453125	0.09375	-0.998046875
2013-07-18 06:00:33.64	0.1640625	0.072265625	-1.041015625
2013-07-18 06:00:33.68	0.181640625	0.068359375	-1.03125
2013-07-18 06:00:33.72	0.193359375	0.05078125	-1.01953125
2013-07-18 06:00:33.75	0.16796875	0.060546875	-1.03125
2013-07-18 06:00:33.78	0.173828125	0.076171875	-1.0234375
2013-07-18 06:00:33.82	0.1875	0.08984375	-0.998046875
2013-07-18 06:00:33.88	0.173828125	0.0703125	-1.013671875
2013-07-18 06:00:33.92	0.150390625	0.083984375	-1.015625
2013-07-18 06:00:33.96	0.18359375	0.068359375	-1.0078125
2013-07-18 06:00:34.00	0.158203125	0.0859375	-0.98828125
2013-07-18 06:00:34.02	0.14453125	0.087890625	-0.978515625
2013-07-18 06:00:34.06	0.17578125	0.095703125	-0.97265625
2013-07-18 06:00:34.10	0.1640625	0.08984375	-0.9296875
2013-07-18 06:00:34.16	0.17578125	0.08984375	-0.9453125
2013-07-18 06:00:34.20	0.16796875	0.076171875	-0.95703125
2013-07-18 06:00:34.24	0.185546875	0.083984375	-0.939453125
2013-07-18 06:00:34.26	0.185546875	0.095703125	-0.947265625
2013-07-18 06:00:34.30	0.18359375	0.08984375	-0.927734375
2013-07-18 06:00:34.34	0.1953125	0.05859375	-0.935546875
2013-07-18 06:00:34.40	0.173828125	0.052734375	-0.95703125
2013-07-18 06:00:34.44	0.142578125	0.048828125	-0.955078125
2013-07-18 06:00:34.48	0.14453125	0.05859375	-0.943359375
2013-07-18 06:00:34.50	0.123046875	0.107421875	-0.9453125
2013-07-18 06:00:34.54	0.1484375	0.103515625	-0.9609375
2013-07-18 06:00:34.58	0.134765625	0.130859375	-0.939453125
2013-07-18 06:00:34.64	0.15625	0.1171875	-0.9609375
2013-07-18 06:00:34.68	0.18359375	0.1171875	-0.986328125
2013-07-18 06:00:34.72	0.216796875	0.09765625	-1.001953125
2013-07-18 06:00:34.75	0.203125	0.091796875	-1.025390625
2013-07-18 06:00:34.78	0.22265625	0.08984375	-1.015625
2013-07-18 06:00:34.82	0.19921875	0.05859375	-1.01171875
2013-07-18 06:00:34.88	0.193359375	0.064453125	-0.998046875
2013-07-18 06:00:34.92	0.14453125	0.064453125	-0.986328125
2013-07-18 06:00:34.96	0.138671875	0.1171875	-0.98828125
2013-07-18 06:00:35.00	0.125	0.107421875	-1.01171875
2013-07-18 06:00:35.02	0.14453125	0.111328125	-1.001953125
2013-07-18 06:00:35.06	0.16796875	0.1171875	-1.00390625
2013-07-18 06:00:35.10	0.171875	0.080078125	-1.0234375
2013-07-18 06:00:35.16	0.197265625	0.05859375	-1.02734375
2013-07-18 06:00:35.20	0.173828125	0.04296875	-1.0078125
2013-07-18 06:00:35.24	0.1875	0.072265625	-0.990234375
2013-07-18 06:00:35.26	0.173828125	0.07421875	-0.984375
2013-07-18 06:00:35.30	0.134765625	0.080078125	-0.994140625
2013-07-18 06:00:35.34	0.158203125	0.07421875	-0.984375
2013-07-18 06:00:35.40	0.150390625	0.095703125	-1.001953125
2013-07-18 06:00:35.44	0.138671875	0.087890625	-0.994140625
2013-07-18 06:00:35.48	0.189453125	0.08984375	-0.97265625
2013-07-18 06:00:35.50	0.17578125	0.083984375	-0.9921875
2013-07-18 06:00:35.54	0.16015625	0.099609375	-0.982421875
2013-07-18 06:00:35.58	0.162109375	0.076171875	-0.96875
2013-07-18 06:00:35.64	0.173828125	0.05859375	-0.970703125
2013-07-18 06:00:35.68	0.171875	0.1015625	-0.96484375
2013-07-18 06:00:35.72	0.162109375	0.10546875	-0.958984375
2013-07-18 06:00:35.75	0.166015625	0.119140625	-0.9375
2013-07-18 06:00:35.78	0.177734375	0.123046875	-0.9765625
2013-07-18 06:00:35.82	0.150390625	0.10546875	-0.974609375
2013-07-18 06:00:35.88	0.166015625	0.0703125	-0.9765625
2013-07-18 06:00:35.92	0.166015625	0.08203125	-0.978515625
2013-07-18 06:00:35.96	0.16015625	0.08984375	-1
2013-07-18 06:00:36.00	0.142578125	0.09375	-1.00390625
2013-07-18 06:00:36.02	0.166015625	0.0703125	-1
2013-07-18 06:00:36.06	0.16796875	0.09765625	-1.001953125
2013-07-18 06:00:36.10	0.171875	0.11328125	-1.013671875
2013-07-18 06:00:36.16	0.1640625	0.109375	-0.986328125
2013-07-18 06:00:36.20	0.177734375	0.08203125	-1.009765625
2013-07-18 06:00:36.24	0.1875	0.1171875	-1.005859375
2013-07-18 06:00:36.26	0.150390625	0.087890625	-0.9921875
2013-07-18 06:00:36.30	0.177734375	0.091796875	-0.98046875
2013-07-18 06:00:36.34	0.17578125	0.09765625	-0.951171875
2013-07-18 06:00:36.40	0.1640625	0.076171875	-0.984375
2013-07-18 06:00:36.44	0.162109375	0.083984375	-0.96484375
2013-07-18 06:00:36.48	0.19140625	0.080078125	-1.00390625
2013-07-18 06:00:36.50	0.189453125	0.07421875	-0.966796875
2013-07-18 06:00:36.54	0.171875	0.0625	-1.009765625
2013-07-18 06:00:36.58	0.18359375	0.080078125	-1.025390625
2013-07-18 06:00:36.64	0.15625	0.080078125	-1.015625
2013-07-18 06:00:36.68	0.14453125	0.080078125	-0.990234375
2013-07-18 06:00:36.72	0.162109375	0.0625	-1.001953125
2013-07-18 06:00:36.75	0.158203125	0.0703125	-0.994140625
2013-07-18 06:00:36.78	0.166015625	0.087890625	-1.009765625
2013-07-18 06:00:36.82	0.162109375	0.08984375	-0.9921875
2013-07-18 06:00:36.88	0.181640625	0.109375	-0.994140625
2013-07-18 06:00:36.92	0.171875	0.107421875	-0.994140625
2013-07-18 06:00:36.96	0.1796875	0.134765625	-0.9609375
2013-07-18 06:00:37.00	0.169921875	0.08203125	-0.98828125
2013-07-18 06:00:37.02	0.1640625	0.083984375	-0.9375
2013-07-18 06:00:37.06	0.1875	0.09765625	-0.966796875
2013-07-18 06:00:37.10	0.169921875	0.0546875	-0.9765625
2013-07-18 06:00:37.16	0.171875	0.064453125	-0.943359375
2013-07-18 06:00:37.20	0.16015625	0.078125	-0.943359375
2013-07-18 06:00:37.24	0.146484375	0.07421875	-0.990234375
2013-07-18 06:00:37.26	0.17578125	0.072265625	-0.955078125
2013-07-18 06:00:37.30	0.16796875	0.06640625	-0.978515625
2013-07-18 06:00:37.34	0.19140625	0.064453125	-0.9609375
2013-07-18 06:00:37.40	0.166015625	0.083984375	-0.978515625
2013-07-18 06:00:37.44	0.15625	0.080078125	-0.99609375
2013-07-18 06:00:37.48	0.154296875	0.076171875	-0.95703125
2013-07-18 06:00:37.50	0.15234375	0.1015625	-0.9609375
2013-07-18 06:00:37.54	0.166015625	0.076171875	-1.001953125
2013-07-18 06:00:37.58	0.1640625	0.078125	-0.998046875
2013-07-18 06:00:37.64	0.16796875	0.095703125	-1.001953125
2013-07-18 06:00:37.68	0.166015625	0.08984375	-1.03125
2013-07-18 06:00:37.72	0.171875	0.078125	-0.990234375
2013-07-18 06:00:37.75	0.177734375	0.111328125	-1.0078125
2013-07-18 06:00:37.78	0.166015625	0.08984375	-1.001953125
2013-07-18 06:00:37.82	0.1796875	0.09375	-0.99609375
2013-07-18 06:00:37.88	0.169921875	0.123046875	-1.0078125
2013-07-18 06:00:37.92	0.181640625	0.091796875	-0.9921875
2013-07-18 06:00:37.96	0.166015625	0.1171875	-1.01953125
2013-07-18 06:00:38.00	0.150390625	0.1015625	-0.99609375
2013-07-18 06:00:38.02	0.166015625	0.099609375	-1.017578125
2013-07-18 06:00:38.06	0.126953125	0.0859375	-0.978515625
2013-07-18 06:00:38.10	0.1328125	0.052734375	-1
2013-07-18 06:00:38.16	0.146484375	0.0859375	-0.96484375
2013-07-18 06:00:38.20	0.154296875	0.07421875	-0.9765625
2013-07-18 06:00:38.24	0.142578125	0.064453125	-0.974609375
2013-07-18 06:00:38.26	0.17578125	0.091796875	-0.947265625
2013-07-18 06:00:38.30	0.158203125	0.08984375	-0.935546875
2013-07-18 06:00:38.34	0.154296875	0.09375	-0.9453125
2013-07-18 06:00:38.40	0.169921875	0.103515625	-0.9296875
2013-07-18 06:00:38.44	0.134765625	0.11328125	-0.951171875
2013-07-18 06:00:38.48	0.154296875	0.10546875	-0.93359375
2013-07-18 06:00:38.50	0.15625	0.09765625	-0.94140625
2013-07-18 06:00:38.54	0.154296875	0.080078125	-0.9453125
2013-07-18 06:00:38.58	0.162109375	0.103515625	-0.96875
2013-07-18 06:00:38.64	0.15234375	0.09765625	-0.9765625
2013-07-18 06:00:38.68	0.162109375	0.07421875	-0.9765625
2013-07-18 06:00:38.72	0.15234375	0.060546875	-0.99609375
2013-07-18 06:00:38.75	0.201171875	0.099609375	-1.0078125
2013-07-18 06:00:38.78	0.181640625	0.07421875	-0.990234375
2013-07-18 06:00:38.82	0.185546875	0.08984375	-1.015625
2013-07-18 06:00:38.88	0.189453125	0.07421875	-1.037109375
2013-07-18 06:00:38.92	0.1796875	0.083984375	-1.046875
2013-07-18 06:00:38.96	0.208984375	0.08984375	-1.029296875
2013-07-18 06:00:39.00	0.177734375	0.099609375	-1.021484375
2013-07-18 06:00:39.02	0.1484375	0.099609375	-1.033203125
2013-07-18 06:00:39.06	0.162109375	0.09765625	-1.029296875
2013-07-18 06:00:39.10	0.150390625	0.09765625	-1
2013-07-18 06:00:39.16	0.158203125	0.083984375	-0.984375
2013-07-18 06:00:39.20	0.1484375	0.10546875	-0.96875
2013-07-18 06:00:39.24	0.146484375	0.1015625	-0.9765625
2013-07-18 06:00:39.26	0.138671875	0.09765625	-0.98046875
2013-07-18 06:00:39.30	0.15234375	0.08203125	-0.97265625
2013-07-18 06:00:39.34	0.1328125	0.080078125	-0.978515625
2013-07-18 06:00:39.40	0.15234375	0.091796875	-0.943359375
2013-07-18 06:00:39.44	0.162109375	0.091796875	-0.93359375
2013-07-18 06:00:39.48	0.16015625	0.078125	-0.95703125
2013-07-18 06:00:39.50	0.17578125	0.099609375	-0.982421875
2013-07-18 06:00:39.54	0.19140625	0.06640625	-0.998046875
2013-07-18 06:00:39.58	0.1640625	0.078125	-1
2013-07-18 06:00:39.64	0.166015625	0.060546875	-1.001953125
2013-07-18 06:00:39.68	0.146484375	0.06640625	-1.013671875
2013-07-18 06:00:39.72	0.177734375	0.0703125	-1.00390625
2013-07-18 06:00:39.75	0.162109375	0.083984375	-1.0234375
2013-07-18 06:00:39.78	0.154296875	0.08203125	-0.982421875
2013-07-18 06:00:39.82	0.15234375	0.07421875	-1
2013-07-18 06:00:39.88	0.173828125	0.091796875	-0.986328125
2013-07-18 06:00:39.92	0.173828125	0.08203125	-1.037109375
2013-07-18 06:00:39.96	0.17578125	0.09765625	-1.015625
2013-07-18 06:00:40.00	0.20703125	0.08984375	-0.9921875
2013-07-18 06:00:40.02	0.1796875	0.06640625	-0.982421875
2013-07-18 06:00:40.06	0.177734375	0.087890625	-0.99609375
2013-07-18 06:00:40.10	0.15234375	0.0625	-0.998046875
2013-07-18 06:00:40.16	0.1953125	0.0546875	-1.03125
2013-07-18 06:00:40.20	0.166015625	0.0859375	-1.03125
2013-07-18 06:00:40.24	0.177734375	0.06640625	-1.03515625
2013-07-18 06:00:40.26	0.162109375	0.072265625	-1.015625
2013-07-18 06:00:40.30	0.158203125	0.107421875	-1.0234375
2013-07-18 06:00:40.34	0.16796875	0.1015625	-1.001953125
2013-07-18 06:00:40.40	0.16796875	0.119140625	-0.982421875
2013-07-18 06:00:40.44	0.171875	0.1328125	-0.994140625
2013-07-18 06:00:40.48	0.1875	0.11328125	-0.998046875
2013-07-18 06:00:40.50	0.203125	0.109375	-0.998046875
2013-07-18 06:00:40.54	0.1875	0.125	-0.98828125
2013-07-18 06:00:40.58	0.20703125	0.09765625	-0.9921875
2013-07-18 06:00:40.64	0.1875	0.078125	-0.96484375
2013-07-18 06:00:40.68	0.18359375	0.06640625	-0.98046875
2013-07-18 06:00:40.72	0.166015625	0.048828125	-0.935546875
2013-07-18 06:00:40.75	0.130859375	0.06640625	-0.943359375
2013-07-18 06:00:40.78	0.125	0.07421875	-0.939453125
2013-07-18 06:00:40.82	0.111328125	0.083984375	-0.931640625
2013-07-18 06:00:40.88	0.12109375	0.130859375	-0.916015625
2013-07-18 06:00:40.92	0.1484375	0.107421875	-0.927734375
2013-07-18 06:00:40.96	0.171875	0.115234375	-0.92578125
2013-07-18 06:00:41.00	0.171875	0.083984375	-0.9453125
2013-07-18 06:00:41.02	0.1875	0.103515625	-0.9296875
2013-07-18 06:00:41.06	0.17578125	0.083984375	-0.92578125
2013-07-18 06:00:41.10	0.189453125	0.08203125	-0.9140625
2013-07-18 06:00:41.16	0.154296875	0.083984375	-0.912109375
2013-07-18 06:00:41.20	0.1484375	0.09375	-0.94921875
2013-07-18 06:00:41.24	0.1484375	0.087890625	-0.974609375
2013-07-18 06:00:41.26	0.166015625	0.07421875	-0.9921875
2013-07-18 06:00:41.30	0.16796875	0.0703125	-1.001953125
2013-07-18 06:00:41.34	0.181640625	0.044921875	-1.01171875
2013-07-18 06:00:41.40	0.166015625	0.06640625	-0.984375
2013-07-18 06:00:41.44	0.1640625	0.0546875	-0.9921875
2013-07-18 06:00:41.48	0.185546875	0.0703125	-1.02734375
2013-07-18 06:00:41.50	0.18359375	0.080078125	-1.03125
2013-07-18 06:00:41.54	0.1953125	0.10546875	-1.013671875
2013-07-18 06:00:41.58	0.16796875	0.123046875	-1.015625
2013-07-18 06:00:41.64	0.2109375	0.115234375	-1.044921875
2013-07-18 06:00:41.68	0.16796875	0.099609375	-1.0546875
2013-07-18 06:00:41.72	0.169921875	0.0625	-1.037109375
2013-07-18 06:00:41.75	0.14453125	0.111328125	-1.009765625
2013-07-18 06:00:41.78	0.123046875	0.171875	-0.9765625
2013-07-18 06:00:41.82	0.1953125	0.15234375	-0.978515625
2013-07-18 06:00:41.88	0.23046875	0.146484375	-0.998046875
2013-07-18 06:00:41.92	0.2578125	0.111328125	-1.03515625
2013-07-18 06:00:41.96	0.283203125	0.08984375	-1.0546875
2013-07-18 06:00:42.00	0.224609375	0.076171875	-1.060546875
2013-07-18 06:00:42.02	0.21484375	0.064453125	-1.021484375
2013-07-18 06:00:42.06	0.19140625	0.099609375	-1.013671875
2013-07-18 06:00:42.10	0.130859375	0.103515625	-0.97265625
2013-07-18 06:00:42.16	0.1328125	0.0859375	-1
2013-07-18 06:00:42.20	0.12890625	0.0703125	-0.994140625
2013-07-18 06:00:42.24	0.14453125	0.07421875	-1.01171875
2013-07-18 06:00:42.26	0.16796875	0.091796875	-1.017578125
2013-07-18 06:00:42.30	0.169921875	0.076171875	-0.98828125
2013-07-18 06:00:42.34	0.16796875	0.05078125	-0.994140625
2013-07-18 06:00:42.40	0.158203125	0.06640625	-0.9453125
2013-07-18 06:00:42.44	0.166015625	0.06640625	-0.939453125
2013-07-18 06:00:42.48	0.1640625	0.064453125	-0.931640625
2013-07-18 06:00:42.50	0.15234375	0.056640625	-0.921875
2013-07-18 06:00:42.54	0.134765625	0.052734375	-0.912109375
2013-07-18 06:00:42.58	0.1328125	0.072265625	-0.927734375
2013-07-18 06:00:42.64	0.166015625	0.064453125	-0.91796875
2013-07-18 06:00:42.68	0.16796875	0.103515625	-0.931640625
2013-07-18 06:00:42.72	0.1484375	0.091796875	-0.951171875
2013-07-18 06:00:42.75	0.169921875	0.099609375	-0.951171875
2013-07-18 06:00:42.78	0.16796875	0.068359375	-0.958984375
2013-07-18 06:00:42.82	0.1640625	0.08203125	-0.97265625
2013-07-18 06:00:42.88	0.15625	0.09765625	-0.978515625
2013-07-18 06:00:42.92	0.1796875	0.103515625	-1.015625
2013-07-18 06:00:42.96	0.17578125	0.07421875	-0.9921875
2013-07-18 06:00:43.00	0.1796875	0.0859375	-1.01953125
2013-07-18 06:00:43.02	0.1796875	0.1015625	-1.041015625
2013-07-18 06:00:43.06	0.166015625	0.083984375	-0.986328125
2013-07-18 06:00:43.10	0.171875	0.076171875	-0.998046875
2013-07-18 06:00:43.16	0.18359375	0.080078125	-1.015625
2013-07-18 06:00:43.20	0.169921875	0.111328125	-1.017578125
2013-07-18 06:00:43.24	0.185546875	0.076171875	-1.00390625
2013-07-18 06:00:43.26	0.189453125	0.1171875	-0.998046875
2013-07-18 06:00:43.30	0.166015625	0.068359375	-1.0234375
2013-07-18 06:00:43.34	0.1875	0.076171875	-1.01171875
2013-07-18 06:00:43.40	0.173828125	0.072265625	-0.984375
2013-07-18 06:00:43.44	0.1796875	0.11328125	-0.98828125
2013-07-18 06:00:43.48	0.27734375	0.140625	-0.943359375
2013-07-18 06:00:43.50	0.322265625	0.2734375	-0.9609375
2013-07-18 06:00:43.54	0.291015625	0.1171875	-1.18359375
2013-07-18 06:00:43.58	0.234375	0.11328125	-1.052734375
2013-07-18 06:00:43.64	0.234375	0.123046875	-0.943359375
2013-07-18 06:00:43.68	0.28515625	0.11328125	-0.921875
2013-07-18 06:00:43.72	0.369140625	0.16796875	-0.833984375
2013-07-18 06:00:43.75	0.337890625	0.177734375	-1.078125
2013-07-18 06:00:43.78	0.291015625	0.015625	-1.00390625
2013-07-18 06:00:43.82	0.265625	0.01953125	-0.9375
2013-07-18 06:00:43.88	0.16796875	-0.013671875	-0.96875
2013-07-18 06:00:43.92	0.16015625	-0.001953125	-1.0390625
2013-07-18 06:00:43.96	0.1796875	0.08984375	-0.9375
2013-07-18 06:00:44.00	0.130859375	0.0703125	-1.037109375
2013-07-18 06:00:44.02	0.14453125	0.1171875	-1.052734375
2013-07-18 06:00:44.06	0.142578125	0.091796875	-1.009765625
2013-07-18 06:00:44.10	0.123046875	0.052734375	-0.970703125
2013-07-18 06:00:44.16	0.119140625	0.029296875	-0.89453125
2013-07-18 06:00:44.20	0.123046875	0.05859375	-0.9375
2013-07-18 06:00:44.24	0.12890625	0.109375	-0.990234375
2013-07-18 06:00:44.26	0.1484375	0.123046875	-1.0078125
2013-07-18 06:00:44.30	0.142578125	0.1171875	-0.9921875
2013-07-18 06:00:44.34	0.138671875	0.138671875	-0.94140625
2013-07-18 06:00:44.40	0.091796875	0.126953125	-0.9375
2013-07-18 06:00:44.44	0.08203125	0.109375	-0.93359375
2013-07-18 06:00:44.48	0.09765625	0.119140625	-0.953125
2013-07-18 06:00:44.50	0.0859375	0.125	-0.96875
2013-07-18 06:00:44.54	0.126953125	0.115234375	-0.974609375
2013-07-18 06:00:44.58	0.125	0.119140625	-0.953125
2013-07-18 06:00:44.64	0.1328125	0.126953125	-0.984375
2013-07-18 06:00:44.68	0.146484375	0.130859375	-0.978515625
2013-07-18 06:00:44.72	0.12109375	0.095703125	-0.982421875
2013-07-18 06:00:44.75	0.138671875	0.109375	-0.98828125
2013-07-18 06:00:44.78	0.138671875	0.125	-0.958984375
2013-07-18 06:00:44.82	0.119140625	0.107421875	-0.95703125
2013-07-18 06:00:44.88	0.123046875	0.123046875	-0.970703125
2013-07-18 06:00:44.92	0.12890625	0.115234375	-0.96875
2013-07-18 06:00:44.96	0.138671875	0.080078125	-1.005859375
2013-07-18 06:00:45.00	0.150390625	0.095703125	-1.01171875
2013-07-18 06:00:45.02	0.16015625	0.10546875	-1.021484375
2013-07-18 06:00:45.06	0.15234375	0.1171875	-1.03125
2013-07-18 06:00:45.10	0.126953125	0.1484375	-1.017578125
2013-07-18 06:00:45.16	0.146484375	0.12890625	-1.0234375
2013-07-18 06:00:45.20	0.140625	0.140625	-0.986328125
2013-07-18 06:00:45.24	0.13671875	0.1484375	-1.0078125
2013-07-18 06:00:45.26	0.1640625	0.1484375	-0.994140625
2013-07-18 06:00:45.30	0.146484375	0.12890625	-0.994140625
2013-07-18 06:00:45.34	0.169921875	0.119140625	-1.0078125
2013-07-18 06:00:45.40	0.169921875	0.126953125	-1.015625
2013-07-18 06:00:45.44	0.173828125	0.1328125	-0.978515625
2013-07-18 06:00:45.48	0.17578125	0.125	-0.9609375
2013-07-18 06:00:45.50	0.1953125	0.103515625	-0.978515625
2013-07-18 06:00:45.54	0.20703125	0.103515625	-0.984375
2013-07-18 06:00:45.58	0.185546875	0.115234375	-1.001953125
2013-07-18 06:00:45.64	0.18359375	0.140625	-0.986328125
2013-07-18 06:00:45.68	0.17578125	0.0859375	-0.955078125
2013-07-18 06:00:45.72	0.154296875	0.11328125	-0.94921875
2013-07-18 06:00:45.75	0.134765625	0.119140625	-0.951171875
2013-07-18 06:00:45.78	0.1484375	0.078125	-0.96875
2013-07-18 06:00:45.82	0.15625	0.099609375	-0.9609375
2013-07-18 06:00:45.88	0.15625	0.068359375	-0.9609375
2013-07-18 06:00:45.92	0.17578125	0.08984375	-0.96484375
2013-07-18 06:00:45.96	0.19140625	0.091796875	-0.978515625
2013-07-18 06:00:46.00	0.171875	0.123046875	-0.9921875
2013-07-18 06:00:46.02	0.1875	0.134765625	-0.990234375
2013-07-18 06:00:46.06	0.181640625	0.14453125	-0.98046875
2013-07-18 06:00:46.10	0.158203125	0.15234375	-0.97265625
2013-07-18 06:00:46.16	0.146484375	0.169921875	-0.986328125
2013-07-18 06:00:46.20	0.146484375	0.154296875	-0.986328125
2013-07-18 06:00:46.24	0.150390625	0.115234375	-0.98828125
2013-07-18 06:00:46.26	0.16796875	0.10546875	-1.001953125
2013-07-18 06:00:46.30	0.208984375	0.1171875	-1.017578125
2013-07-18 06:00:46.34	0.205078125	0.08203125	-1.0390625
2013-07-18 06:00:46.40	0.21484375	0.09375	-1.015625
2013-07-18 06:00:46.44	0.1953125	0.0859375	-1.013671875
2013-07-18 06:00:46.48	0.193359375	0.080078125	-0.974609375
2013-07-18 06:00:46.50	0.16015625	0.0859375	-0.986328125
2013-07-18 06:00:46.54	0.1328125	0.119140625	-0.943359375
2013-07-18 06:00:46.58	0.13671875	0.119140625	-0.953125
2013-07-18 06:00:46.64	0.1484375	0.115234375	-0.955078125
2013-07-18 06:00:46.68	0.14453125	0.1171875	-0.984375
2013-07-18 06:00:46.72	0.150390625	0.107421875	-0.953125
2013-07-18 06:00:46.75	0.181640625	0.099609375	-0.9453125
2013-07-18 06:00:46.78	0.162109375	0.09765625	-0.953125
2013-07-18 06:00:46.82	0.19921875	0.08984375	-0.982421875
2013-07-18 06:00:46.88	0.1875	0.08984375	-0.982421875
2013-07-18 06:00:46.92	0.181640625	0.140625	-1.029296875
2013-07-18 06:00:46.96	0.185546875	0.11328125	-0.998046875
2013-07-18 06:00:47.00	0.15234375	0.123046875	-1.0078125
2013-07-18 06:00:47.02	0.146484375	0.13671875	-0.990234375
2013-07-18 06:00:47.06	0.154296875	0.13671875	-0.97265625
2013-07-18 06:00:47.10	0.166015625	0.099609375	-0.98828125
2013-07-18 06:00:47.16	0.16796875	0.099609375	-0.99609375
2013-07-18 06:00:47.20	0.193359375	0.083984375	-1.015625
2013-07-18 06:00:47.24	0.173828125	0.087890625	-1.015625
2013-07-18 06:00:47.26	0.162109375	0.056640625	-1
2013-07-18 06:00:47.30	0.166015625	0.083984375	-0.951171875
2013-07-18 06:00:47.34	0.150390625	0.10546875	-0.96875
2013-07-18 06:00:47.40	0.173828125	0.09375	-0.943359375
2013-07-18 06:00:47.44	0.162109375	0.10546875	-0.953125
2013-07-18 06:00:47.48	0.158203125	0.115234375	-0.986328125
2013-07-18 06:00:47.50	0.17578125	0.126953125	-0.994140625
2013-07-18 06:00:47.54	0.1640625	0.078125	-0.9921875
2013-07-18 06:00:47.58	0.181640625	0.115234375	-0.9921875
2013-07-18 06:00:47.64	0.173828125	0.119140625	-1.01953125
2013-07-18 06:00:47.68	0.17578125	0.10546875	-1
2013-07-18 06:00:47.72	0.181640625	0.091796875	-1.03515625
2013-07-18 06:00:47.75	0.20703125	0.095703125	-1.02734375
2013-07-18 06:00:47.78	0.17578125	0.072265625	-1.05078125
2013-07-18 06:00:47.82	0.1796875	0.064453125	-1.017578125
2013-07-18 06:00:47.88	0.203125	0.072265625	-1.029296875
2013-07-18 06:00:47.92	0.150390625	0.05859375	-1.0234375
2013-07-18 06:00:47.96	0.1796875	0.07421875	-1.001953125
2013-07-18 06:00:48.00	0.150390625	0.10546875	-0.990234375
2013-07-18 06:00:48.02	0.13671875	0.09375	-0.94921875
2013-07-18 06:00:48.06	0.125	0.087890625	-0.927734375
2013-07-18 06:00:48.10	0.138671875	0.09375	-0.935546875
2013-07-18 06:00:48.16	0.1328125	0.13671875	-0.9375
2013-07-18 06:00:48.20	0.169921875	0.130859375	-1.00390625
2013-07-18 06:00:48.24	0.1640625	0.103515625	-0.978515625
2013-07-18 06:00:48.26	0.140625	0.123046875	-0.955078125
2013-07-18 06:00:48.30	0.13671875	0.10546875	-0.92578125
2013-07-18 06:00:48.34	0.150390625	0.04296875	-0.9375
2013-07-18 06:00:48.40	0.12890625	0.052734375	-0.9609375
2013-07-18 06:00:48.44	0.130859375	0.119140625	-0.939453125
2013-07-18 06:00:48.48	0.10546875	0.08203125	-0.947265625
2013-07-18 06:00:48.50	0.1171875	0.076171875	-0.982421875
2013-07-18 06:00:48.54	0.134765625	0.064453125	-1.009765625
2013-07-18 06:00:48.58	0.142578125	0.044921875	-0.94921875
2013-07-18 06:00:48.64	0.103515625	0.05078125	-0.998046875
2013-07-18 06:00:48.68	0.123046875	0.0703125	-0.96875
2013-07-18 06:00:48.72	0.107421875	0.056640625	-1.015625
2013-07-18 06:00:48.75	0.14453125	0.08984375	-0.986328125
2013-07-18 06:00:48.78	0.107421875	0.087890625	-0.986328125
2013-07-18 06:00:48.82	0.150390625	0.0859375	-0.970703125
2013-07-18 06:00:48.88	0.15625	0.107421875	-1.0078125
2013-07-18 06:00:48.92	0.13671875	0.08203125	-0.974609375
2013-07-18 06:00:48.96	0.15234375	0.1015625	-0.984375
2013-07-18 06:00:49.00	0.166015625	0.11328125	-0.98828125
2013-07-18 06:00:49.02	0.1796875	0.107421875	-1.0234375
2013-07-18 06:00:49.06	0.1796875	0.08984375	-1.01953125
2013-07-18 06:00:49.10	0.17578125	0.076171875	-1.02734375
2013-07-18 06:00:49.16	0.181640625	0.10546875	-1.03125
2013-07-18 06:00:49.20	0.158203125	0.107421875	-1.0234375
2013-07-18 06:00:49.24	0.1484375	0.0859375	-1.029296875
2013-07-18 06:00:49.26	0.1484375	0.09375	-1.001953125
2013-07-18 06:00:49.30	0.16796875	0.09765625	-1.017578125
2013-07-18 06:00:49.34	0.15625	0.095703125	-1.0078125
2013-07-18 06:00:49.40	0.15625	0.09765625	-1
2013-07-18 06:00:49.44	0.1328125	0.091796875	-0.982421875
2013-07-18 06:00:49.48	0.15625	0.09765625	-0.99609375
2013-07-18 06:00:49.50	0.1640625	0.08984375	-0.970703125
2013-07-18 06:00:49.54	0.162109375	0.0859375	-0.953125
2013-07-18 06:00:49.58	0.171875	0.091796875	-0.97265625
2013-07-18 06:00:49.64	0.134765625	0.078125	-0.9609375
2013-07-18 06:00:49.68	0.1484375	0.1015625	-0.96875
2013-07-18 06:00:49.72	0.17578125	0.109375	-1.0078125
2013-07-18 06:00:49.75	0.123046875	0.103515625	-0.9921875
2013-07-18 06:00:49.78	0.173828125	0.103515625	-0.982421875
2013-07-18 06:00:49.82	0.154296875	0.099609375	-0.986328125
2013-07-18 06:00:49.88	0.1484375	0.09765625	-0.986328125
2013-07-18 06:00:49.92	0.15625	0.095703125	-0.99609375
2013-07-18 06:00:49.96	0.140625	0.08203125	-1.013671875
2013-07-18 06:00:50.00	0.16796875	0.11328125	-1.0234375
2013-07-18 06:00:50.02	0.16796875	0.099609375	-1.017578125
2013-07-18 06:00:50.06	0.169921875	0.07421875	-1.005859375
2013-07-18 06:00:50.10	0.16015625	0.0625	-1.017578125
2013-07-18 06:00:50.16	0.16015625	0.087890625	-0.990234375
2013-07-18 06:00:50.20	0.171875	0.08203125	-0.990234375
2013-07-18 06:00:50.24	0.142578125	0.103515625	-1.005859375
2013-07-18 06:00:50.26	0.17578125	0.083984375	-1.017578125
2013-07-18 06:00:50.30	0.17578125	0.103515625	-1.013671875
2013-07-18 06:00:50.34	0.16796875	0.103515625	-1.017578125
2013-07-18 06:00:50.40	0.169921875	0.06640625	-1.013671875
2013-07-18 06:00:50.44	0.177734375	0.087890625	-0.998046875
2013-07-18 06:00:50.48	0.15234375	0.08984375	-0.97265625
2013-07-18 06:00:50.50	0.16796875	0.087890625	-1.00390625
2013-07-18 06:00:50.54	0.171875	0.103515625	-0.98046875
2013-07-18 06:00:50.58	0.162109375	0.083984375	-0.99609375
2013-07-18 06:00:50.64	0.166015625	0.095703125	-0.984375
2013-07-18 06:00:50.68	0.15234375	0.09375	-0.9921875
2013-07-18 06:00:50.72	0.154296875	0.07421875	-0.96875
2013-07-18 06:00:50.75	0.1484375	0.103515625	-0.982421875
2013-07-18 06:00:50.78	0.15234375	0.09765625	-0.96484375
2013-07-18 06:00:50.82	0.15625	0.095703125	-0.962890625
2013-07-18 06:00:50.88	0.15234375	0.076171875	-0.96875
2013-07-18 06:00:50.92	0.126953125	0.0859375	-0.9453125
2013-07-18 06:00:50.96	0.146484375	0.1171875	-0.966796875
2013-07-18 06:00:51.00	0.154296875	0.1015625	-0.943359375
2013-07-18 06:00:51.02	0.12890625	0.1015625	-0.935546875
2013-07-18 06:00:51.06	0.15625	0.087890625	-0.931640625
2013-07-18 06:00:51.10	0.16015625	0.095703125	-0.92578125
2013-07-18 06:00:51.16	0.1640625	0.1015625	-0.92578125
2013-07-18 06:00:51.20	0.166015625	0.0859375	-0.94921875
2013-07-18 06:00:51.24	0.15234375	0.076171875	-0.943359375
2013-07-18 06:00:51.26	0.146484375	0.10546875	-0.962890625
2013-07-18 06:00:51.30	0.134765625	0.0859375	-0.93359375
2013-07-18 06:00:51.34	0.1484375	0.091796875	-0.9453125
2013-07-18 06:00:51.40	0.146484375	0.099609375	-0.978515625
2013-07-18 06:00:51.44	0.1640625	0.111328125	-0.962890625
2013-07-18 06:00:51.48	0.162109375	0.087890625	-0.9765625
2013-07-18 06:00:51.50	0.17578125	0.087890625	-0.98046875
2013-07-18 06:00:51.54	0.14453125	0.11328125	-1.009765625
2013-07-18 06:00:51.58	0.1796875	0.111328125	-0.98046875
2013-07-18 06:00:51.64	0.162109375	0.095703125	-1.00390625
2013-07-18 06:00:51.68	0.177734375	0.119140625	-0.9765625
2013-07-18 06:00:51.72	0.173828125	0.1015625	-1.015625
2013-07-18 06:00:51.75	0.171875	0.095703125	-1.013671875
2013-07-18 06:00:51.78	0.16796875	0.099609375	-1.015625
2013-07-18 06:00:51.82	0.173828125	0.08984375	-1.03125
2013-07-18 06:00:51.88	0.158203125	0.08203125	-1.017578125
2013-07-18 06:00:51.92	0.16796875	0.07421875	-1.037109375
2013-07-18 06:00:51.96	0.18359375	0.087890625	-1.025390625
2013-07-18 06:00:52.00	0.173828125	0.103515625	-1.001953125
2013-07-18 06:00:52.02	0.166015625	0.091796875	-1.041015625
2013-07-18 06:00:52.06	0.17578125	0.111328125	-1.021484375
2013-07-18 06:00:52.10	0.171875	0.11328125	-1.02734375
2013-07-18 06:00:52.16	0.171875	0.09765625	-1.025390625
2013-07-18 06:00:52.20	0.181640625	0.119140625	-1.017578125
2013-07-18 06:00:52.24	0.16015625	0.115234375	-1.01953125
2013-07-18 06:00:52.26	0.166015625	0.091796875	-1.03125
2013-07-18 06:00:52.30	0.1484375	0.080078125	-1.00390625
2013-07-18 06:00:52.34	0.177734375	0.080078125	-1.01171875
2013-07-18 06:00:52.40	0.1640625	0.080078125	-0.990234375
2013-07-18 06:00:52.44	0.1640625	0.06640625	-0.986328125
2013-07-18 06:00:52.48	0.1484375	0.08203125	-0.9765625
2013-07-18 06:00:52.50	0.162109375	0.095703125	-0.978515625
2013-07-18 06:00:52.54	0.154296875	0.099609375	-0.955078125
2013-07-18 06:00:52.58	0.166015625	0.091796875	-0.9375
2013-07-18 06:00:52.64	0.193359375	0.111328125	-0.947265625
2013-07-18 06:00:52.68	0.1640625	0.09765625	-0.95703125
2013-07-18 06:00:52.72	0.17578125	0.08203125	-0.947265625
2013-07-18 06:00:52.75	0.17578125	0.087890625	-0.951171875
2013-07-18 06:00:52.78	0.173828125	0.087890625	-0.962890625
2013-07-18 06:00:52.82	0.1640625	0.072265625	-0.953125
2013-07-18 06:00:52.88	0.1640625	0.078125	-0.962890625
2013-07-18 06:00:52.92	0.16796875	0.080078125	-0.974609375
2013-07-18 06:00:52.96	0.177734375	0.103515625	-1.001953125
2013-07-18 06:00:53.00	0.173828125	0.083984375	-0.99609375
2013-07-18 06:00:53.02	0.185546875	0.091796875	-1.005859375
2013-07-18 06:00:53.06	0.162109375	0.080078125	-0.9921875
2013-07-18 06:00:53.10	0.18359375	0.087890625	-1.015625
2013-07-18 06:00:53.16	0.162109375	0.103515625	-0.986328125
2013-07-18 06:00:53.20	0.1796875	0.10546875	-0.994140625
2013-07-18 06:00:53.24	0.181640625	0.10546875	-1
2013-07-18 06:00:53.26	0.193359375	0.080078125	-1.005859375
2013-07-18 06:00:53.30	0.166015625	0.07421875	-1.005859375
2013-07-18 06:00:53.34	0.16015625	0.0625	-1.01171875
2013-07-18 06:00:53.40	0.140625	0.080078125	-0.986328125
2013-07-18 06:00:53.44	0.16796875	0.07421875	-1.0078125
2013-07-18 06:00:53.48	0.17578125	0.095703125	-0.96875
2013-07-18 06:00:53.50	0.1484375	0.09765625	-0.99609375
2013-07-18 06:00:53.54	0.16796875	0.09375	-0.966796875
2013-07-18 06:00:53.58	0.134765625	0.095703125	-0.9765625
2013-07-18 06:00:53.64	0.166015625	0.05078125	-0.95703125
2013-07-18 06:00:53.68	0.154296875	0.06640625	-0.97265625
2013-07-18 06:00:53.72	0.166015625	0.078125	-0.970703125
2013-07-18 06:00:53.75	0.162109375	0.064453125	-0.947265625
2013-07-18 06:00:53.78	0.15625	0.078125	-0.935546875
2013-07-18 06:00:53.82	0.162109375	0.11328125	-0.9609375
2013-07-18 06:00:53.88	0.166015625	0.115234375	-0.984375
2013-07-18 06:00:53.92	0.17578125	0.126953125	-0.962890625
2013-07-18 06:00:53.96	0.193359375	0.107421875	-0.986328125
2013-07-18 06:00:54.00	0.1875	0.11328125	-1.001953125
2013-07-18 06:00:54.02	0.16796875	0.119140625	-0.978515625
2013-07-18 06:00:54.06	0.16796875	0.125	-0.966796875
2013-07-18 06:00:54.10	0.185546875	0.103515625	-0.96484375
2013-07-18 06:00:54.16	0.17578125	0.078125	-0.9921875
2013-07-18 06:00:54.20	0.177734375	0.02734375	-0.99609375
2013-07-18 06:00:54.24	0.17578125	0.046875	-0.986328125
2013-07-18 06:00:54.26	0.150390625	0.029296875	-0.9921875
2013-07-18 06:00:54.30	0.13671875	0.052734375	-0.98046875
2013-07-18 06:00:54.34	0.1640625	0.08984375	-0.955078125
2013-07-18 06:00:54.40	0.123046875	0.09765625	-0.9765625
2013-07-18 06:00:54.44	0.15625	0.107421875	-0.982421875
2013-07-18 06:00:54.48	0.162109375	0.109375	-0.97265625
2013-07-18 06:00:54.50	0.171875	0.109375	-0.978515625
2013-07-18 06:00:54.54	0.205078125	0.119140625	-0.984375
2013-07-18 06:00:54.58	0.203125	0.109375	-0.974609375
2013-07-18 06:00:54.64	0.19140625	0.099609375	-0.974609375
2013-07-18 06:00:54.68	0.18359375	0.099609375	-0.998046875
2013-07-18 06:00:54.72	0.19140625	0.078125	-1.005859375
2013-07-18 06:00:54.75	0.166015625	0.09765625	-0.955078125
2013-07-18 06:00:54.78	0.158203125	0.08984375	-0.962890625
2013-07-18 06:00:54.82	0.138671875	0.111328125	-0.94140625
2013-07-18 06:00:54.88	0.15625	0.140625	-0.970703125
2013-07-18 06:00:54.92	0.177734375	0.15625	-0.953125
2013-07-18 06:00:54.96	0.16015625	0.1328125	-0.95703125
2013-07-18 06:00:55.00	0.158203125	0.115234375	-0.98046875
2013-07-18 06:00:55.02	0.177734375	0.12109375	-0.96875
2013-07-18 06:00:55.06	0.189453125	0.095703125	-0.978515625
2013-07-18 06:00:55.10	0.181640625	0.07421875	-0.99609375
2013-07-18 06:00:55.16	0.16015625	0.01953125	-1.01171875
2013-07-18 06:00:55.20	0.162109375	0.048828125	-1.01171875
2013-07-18 06:00:55.24	0.1640625	0.072265625	-0.994140625
2013-07-18 06:00:55.26	0.1640625	0.13671875	-1
2013-07-18 06:00:55.30	0.158203125	0.12109375	-1.02734375
2013-07-18 06:00:55.34	0.15625	0.1328125	-1.041015625
2013-07-18 06:00:55.40	0.185546875	0.142578125	-1.0546875
2013-07-18 06:00:55.44	0.181640625	0.123046875	-1.02734375
2013-07-18 06:00:55.48	0.201171875	0.111328125	-1.037109375
2013-07-18 06:00:55.50	0.18359375	0.103515625	-1.025390625
2013-07-18 06:00:55.54	0.16015625	0.078125	-0.99609375
2013-07-18 06:00:55.58	0.1640625	0.083984375	-1
2013-07-18 06:00:55.64	0.1640625	0.06640625	-0.970703125
2013-07-18 06:00:55.68	0.140625	0.095703125	-0.990234375
2013-07-18 06:00:55.72	0.138671875	0.095703125	-0.9609375
2013-07-18 06:00:55.75	0.126953125	0.095703125	-0.96875
2013-07-18 06:00:55.78	0.1171875	0.115234375	-0.96875
2013-07-18 06:00:55.82	0.14453125	0.11328125	-0.9609375
2013-07-18 06:00:55.88	0.166015625	0.0703125	-0.962890625
2013-07-18 06:00:55.92	0.15234375	0.123046875	-0.953125
2013-07-18 06:00:55.96	0.185546875	0.107421875	-0.978515625
2013-07-18 06:00:56.00	0.16015625	0.076171875	-0.982421875
2013-07-18 06:00:56.02	0.19140625	0.103515625	-0.9609375
2013-07-18 06:00:56.06	0.171875	0.08984375	-0.974609375
2013-07-18 06:00:56.10	0.16796875	0.052734375	-0.978515625
2013-07-18 06:00:56.16	0.181640625	0.07421875	-0.96875
2013-07-18 06:00:56.20	0.16015625	0.1015625	-0.994140625
2013-07-18 06:00:56.24	0.158203125	0.119140625	-0.986328125
2013-07-18 06:00:56.26	0.158203125	0.099609375	-0.984375
2013-07-18 06:00:56.30	0.146484375	0.119140625	-1.001953125
2013-07-18 06:00:56.34	0.15625	0.123046875	-0.98046875
2013-07-18 06:00:56.40	0.15234375	0.091796875	-0.99609375
2013-07-18 06:00:56.44	0.1484375	0.09375	-0.994140625
2013-07-18 06:00:56.48	0.173828125	0.091796875	-1.001953125
2013-07-18 06:00:56.50	0.1875	0.080078125	-1.0078125
2013-07-18 06:00:56.54	0.16015625	0.09375	-1.00390625
2013-07-18 06:00:56.58	0.171875	0.08984375	-1.013671875
2013-07-18 06:00:56.64	0.201171875	0.06640625	-1.0078125
2013-07-18 06:00:56.68	0.173828125	0.083984375	-0.990234375
2013-07-18 06:00:56.72	0.166015625	0.095703125	-1
2013-07-18 06:00:56.75	0.1796875	0.083984375	-1.009765625
2013-07-18 06:00:56.78	0.134765625	0.09375	-1
2013-07-18 06:00:56.82	0.169921875	0.091796875	-0.982421875
2013-07-18 06:00:56.88	0.169921875	0.0859375	-0.978515625
2013-07-18 06:00:56.92	0.15234375	0.103515625	-0.943359375
2013-07-18 06:00:56.96	0.1875	0.09765625	-0.962890625
2013-07-18 06:00:57.00	0.16796875	0.1015625	-0.955078125
2013-07-18 06:00:57.02	0.171875	0.0859375	-0.9375
2013-07-18 06:00:57.06	0.15625	0.083984375	-0.9296875
2013-07-18 06:00:57.10	0.150390625	0.056640625	-0.94140625
2013-07-18 06:00:57.16	0.162109375	0.080078125	-0.943359375
2013-07-18 06:00:57.20	0.15234375	0.072265625	-0.953125
2013-07-18 06:00:57.24	0.142578125	0.091796875	-0.955078125
2013-07-18 06:00:57.26	0.16796875	0.080078125	-0.9765625
2013-07-18 06:00:57.30	0.154296875	0.09375	-0.962890625
2013-07-18 06:00:57.34	0.1796875	0.099609375	-0.9453125
2013-07-18 06:00:57.40	0.162109375	0.09375	-0.984375
2013-07-18 06:00:57.44	0.185546875	0.07421875	-0.986328125
2013-07-18 06:00:57.48	0.173828125	0.083984375	-1.00390625
2013-07-18 06:00:57.50	0.177734375	0.10546875	-1.017578125
2013-07-18 06:00:57.54	0.181640625	0.08984375	-1.0078125
2013-07-18 06:00:57.58	0.189453125	0.07421875	-1.0390625
2013-07-18 06:00:57.64	0.173828125	0.09765625	-1.013671875
2013-07-18 06:00:57.68	0.1640625	0.09765625	-1.015625
2013-07-18 06:00:57.72	0.17578125	0.1015625	-1.017578125
2013-07-18 06:00:57.75	0.171875	0.115234375	-1.01953125
2013-07-18 06:00:57.78	0.1640625	0.09765625	-1
2013-07-18 06:00:57.82	0.169921875	0.11328125	-0.986328125
2013-07-18 06:00:57.88	0.16796875	0.115234375	-0.98828125
2013-07-18 06:00:57.92	0.166015625	0.11328125	-0.984375
2013-07-18 06:00:57.96	0.171875	0.130859375	-1.0078125
2013-07-18 06:00:58.00	0.150390625	0.111328125	-1.009765625
2013-07-18 06:00:58.02	0.1640625	0.111328125	-0.9765625
2013-07-18 06:00:58.06	0.16015625	0.08984375	-1.015625
2013-07-18 06:00:58.10	0.17578125	0.07421875	-1.00390625
2013-07-18 06:00:58.16	0.18359375	0.076171875	-1.025390625
2013-07-18 06:00:58.20	0.169921875	0.07421875	-1.017578125
2013-07-18 06:00:58.24	0.16796875	0.09765625	-1.0390625
2013-07-18 06:00:58.26	0.1875	0.08203125	-1.0390625
2013-07-18 06:00:58.30	0.1640625	0.09765625	-1.056640625
2013-07-18 06:00:58.34	0.162109375	0.095703125	-1.01953125
2013-07-18 06:00:58.40	0.16796875	0.10546875	-1.03125
2013-07-18 06:00:58.44	0.1796875	0.091796875	-1.01171875
2013-07-18 06:00:58.48	0.169921875	0.12109375	-1.0390625
2013-07-18 06:00:58.50	0.1484375	0.08984375	-0.998046875
2013-07-18 06:00:58.54	0.158203125	0.095703125	-1
2013-07-18 06:00:58.58	0.142578125	0.083984375	-0.98828125
2013-07-18 06:00:58.64	0.162109375	0.109375	-0.984375
2013-07-18 06:00:58.68	0.16015625	0.09375	-0.939453125
2013-07-18 06:00:58.72	0.158203125	0.10546875	-0.96484375
2013-07-18 06:00:58.75	0.146484375	0.09375	-0.955078125
2013-07-18 06:00:58.78	0.166015625	0.091796875	-0.94140625
2013-07-18 06:00:58.82	0.17578125	0.0703125	-0.953125
2013-07-18 06:00:58.88	0.16796875	0.072265625	-0.935546875
2013-07-18 06:00:58.92	0.16796875	0.064453125	-0.95703125
2013-07-18 06:00:58.96	0.146484375	0.07421875	-0.927734375
2013-07-18 06:00:59.00	0.162109375	0.08203125	-0.916015625
2013-07-18 06:00:59.02	0.14453125	0.095703125	-0.91015625
2013-07-18 06:00:59.06	0.166015625	0.08203125	-0.91015625
2013-07-18 06:00:59.10	0.142578125	0.09375	-0.91015625
2013-07-18 06:00:59.16	0.1640625	0.111328125	-0.95703125
2013-07-18 06:00:59.20	0.16796875	0.091796875	-0.970703125
2013-07-18 06:00:59.24	0.181640625	0.08984375	-0.978515625
2013-07-18 06:00:59.26	0.125	0.0859375	-0.94140625
2013-07-18 06:00:59.30	0.140625	0.107421875	-0.962890625
2013-07-18 06:00:59.34	0.158203125	0.0859375	-0.98046875
2013-07-18 06:00:59.40	0.146484375	0.111328125	-1.00390625
2013-07-18 06:00:59.44	0.173828125	0.080078125	-1.009765625
2013-07-18 06:00:59.48	0.171875	0.0859375	-1.015625
2013-07-18 06:00:59.50	0.193359375	0.0546875	-1.01953125
2013-07-18 06:00:59.54	0.173828125	0.01953125	-1.03125
2013-07-18 06:00:59.58	0.220703125	0.080078125	-1.044921875
2013-07-18 06:00:59.64	0.18359375	0.181640625	-1.033203125
2013-07-18 06:00:59.68	0.201171875	0.021484375	-1.060546875
2013-07-18 06:00:59.72	0.1796875	-0.009765625	-0.98828125
2013-07-18 06:00:59.75	0.201171875	0.470703125	-0.966796875
2013-07-18 06:00:59.78	0.232421875	-0.24609375	-1.095703125
2013-07-18 06:00:59.82	0.158203125	0.14453125	-0.97265625
2013-07-18 06:00:59.88	0.18359375	0.14453125	-0.990234375
2013-07-18 06:00:59.92	0.201171875	0.1328125	-1.0078125
2013-07-18 06:00:59.96	0.208984375	0.158203125	-1.009765625
2013-07-18 06:01:00.00	0.18359375	0.162109375	-1.02734375
2013-07-18 06:01:00.02	0.169921875	0.142578125	-0.990234375
2013-07-18 06:01:00.06	0.154296875	0.134765625	-0.982421875
2013-07-18 06:01:00.10	0.185546875	0.111328125	-0.984375
2013-07-18 06:01:00.16	0.17578125	0.09765625	-1.009765625
2013-07-18 06:01:00.20	0.177734375	0.087890625	-1.005859375
2013-07-18 06:01:00.24	0.193359375	0.080078125	-1.02734375
2013-07-18 06:01:00.26	0.16796875	0.064453125	-1.001953125
2013-07-18 06:01:00.30	0.16015625	0.0703125	-0.974609375
2013-07-18 06:01:00.34	0.1640625	0.078125	-0.95703125
2013-07-18 06:01:00.40	0.162109375	0.103515625	-0.9375
2013-07-18 06:01:00.44	0.15625	0.130859375	-0.970703125
2013-07-18 06:01:00.48	0.17578125	0.1484375	-0.9453125
2013-07-18 06:01:00.50	0.169921875	0.1640625	-0.96484375
2013-07-18 06:01:00.54	0.19140625	0.10546875	-0.98828125
2013-07-18 06:01:00.58	0.193359375	0.087890625	-0.947265625
2013-07-18 06:01:00.64	0.212890625	0.099609375	-0.9921875
2013-07-18 06:01:00.68	0.197265625	0.0859375	-0.98046875
2013-07-18 06:01:00.72	0.203125	0.080078125	-0.984375
2013-07-18 06:01:00.75	0.189453125	0.07421875	-0.9921875
2013-07-18 06:01:00.78	0.18359375	0.0546875	-0.982421875
2013-07-18 06:01:00.82	0.158203125	0.08203125	-0.998046875
2013-07-18 06:01:00.88	0.154296875	0.087890625	-0.984375
2013-07-18 06:01:00.92	0.142578125	0.11328125	-0.95703125
2013-07-18 06:01:00.96	0.1484375	0.109375	-0.96875
2013-07-18 06:01:01.00	0.1640625	0.126953125	-0.96875
2013-07-18 06:01:01.02	0.185546875	0.09375	-0.951171875
2013-07-18 06:01:01.06	0.181640625	0.111328125	-0.953125
2013-07-18 06:01:01.10	0.20703125	0.09375	-0.97265625
2013-07-18 06:01:01.16	0.18359375	0.115234375	-0.953125
2013-07-18 06:01:01.20	0.185546875	0.087890625	-0.96875
2013-07-18 06:01:01.24	0.173828125	0.10546875	-0.966796875
2013-07-18 06:01:01.26	0.197265625	0.103515625	-0.943359375
2013-07-18 06:01:01.30	0.14453125	0.099609375	-0.986328125
2013-07-18 06:01:01.34	0.1796875	0.095703125	-0.99609375
2013-07-18 06:01:01.40	0.171875	0.09375	-1.0078125
2013-07-18 06:01:01.44	0.173828125	0.109375	-1.037109375
2013-07-18 06:01:01.48	0.173828125	0.10546875	-0.99609375
2013-07-18 06:01:01.50	0.18359375	0.099609375	-1.025390625
2013-07-18 06:01:01.54	0.18359375	0.0859375	-0.994140625
2013-07-18 06:01:01.58	0.19921875	0.1015625	-0.978515625
2013-07-18 06:01:01.64	0.212890625	0.09375	-1.0078125
2013-07-18 06:01:01.68	0.189453125	0.09375	-0.98828125
2013-07-18 06:01:01.72	0.20703125	0.078125	-0.984375
2013-07-18 06:01:01.75	0.197265625	0.1015625	-1.021484375
2013-07-18 06:01:01.78	0.1796875	0.111328125	-0.998046875
2013-07-18 06:01:01.82	0.1875	0.09765625	-1
2013-07-18 06:01:01.88	0.185546875	0.083984375	-1.017578125
2013-07-18 06:01:01.92	0.18359375	0.11328125	-0.986328125
2013-07-18 06:01:01.96	0.171875	0.10546875	-1.015625
2013-07-18 06:01:02.00	0.19140625	0.099609375	-1.021484375
2013-07-18 06:01:02.02	0.16796875	0.08203125	-1.0390625
2013-07-18 06:01:02.06	0.177734375	0.087890625	-1.0078125
2013-07-18 06:01:02.10	0.19140625	0.0859375	-0.990234375
2013-07-18 06:01:02.16	0.177734375	0.0859375	-0.998046875
2013-07-18 06:01:02.20	0.19140625	0.072265625	-0.998046875
2013-07-18 06:01:02.24	0.154296875	0.07421875	-0.982421875
2013-07-18 06:01:02.26	0.14453125	0.083984375	-0.990234375
2013-07-18 06:01:02.30	0.169921875	0.083984375	-0.98046875
2013-07-18 06:01:02.34	0.16015625	0.095703125	-0.98046875
2013-07-18 06:01:02.40	0.158203125	0.126953125	-0.970703125
2013-07-18 06:01:02.44	0.1796875	0.091796875	-0.962890625
2013-07-18 06:01:02.48	0.1875	0.123046875	-0.9609375
2013-07-18 06:01:02.50	0.169921875	0.0859375	-0.95703125
2013-07-18 06:01:02.54	0.166015625	0.109375	-0.935546875
2013-07-18 06:01:02.58	0.189453125	0.099609375	-0.966796875
2013-07-18 06:01:02.64	0.1953125	0.083984375	-0.953125
2013-07-18 06:01:02.68	0.169921875	0.0703125	-0.9296875
2013-07-18 06:01:02.72	0.142578125	0.072265625	-0.9453125
2013-07-18 06:01:02.75	0.1796875	0.07421875	-0.927734375
2013-07-18 06:01:02.78	0.169921875	0.08984375	-0.94921875
2013-07-18 06:01:02.82	0.1875	0.1015625	-0.927734375
2013-07-18 06:01:02.88	0.18359375	0.126953125	-0.921875
2013-07-18 06:01:02.92	0.17578125	0.099609375	-0.955078125
2013-07-18 06:01:02.96	0.171875	0.103515625	-0.927734375
2013-07-18 06:01:03.00	0.17578125	0.107421875	-0.9609375
2013-07-18 06:01:03.02	0.181640625	0.0859375	-0.9765625
2013-07-18 06:01:03.06	0.16796875	0.08984375	-0.96875
2013-07-18 06:01:03.10	0.1640625	0.08203125	-0.962890625
2013-07-18 06:01:03.16	0.1640625	0.103515625	-0.974609375
2013-07-18 06:01:03.20	0.158203125	0.107421875	-1.009765625
2013-07-18 06:01:03.24	0.169921875	0.103515625	-1.01171875
2013-07-18 06:01:03.26	0.162109375	0.10546875	-1.017578125
2013-07-18 06:01:03.30	0.173828125	0.11328125	-1.025390625
2013-07-18 06:01:03.34	0.18359375	0.12109375	-1.029296875
2013-07-18 06:01:03.40	0.1875	0.12109375	-1.021484375
2013-07-18 06:01:03.44	0.201171875	0.1171875	-1.048828125
2013-07-18 06:01:03.48	0.19140625	0.119140625	-1.044921875
2013-07-18 06:01:03.50	0.197265625	0.138671875	-1.01953125
2013-07-18 06:01:03.54	0.1875	0.1171875	-1.041015625
2013-07-18 06:01:03.58	0.197265625	0.095703125	-1.048828125
2013-07-18 06:01:03.64	0.19140625	0.080078125	-1.060546875
2013-07-18 06:01:03.68	0.201171875	0.083984375	-1.076171875
2013-07-18 06:01:03.72	0.2265625	0.076171875	-1.0390625
2013-07-18 06:01:03.75	0.19140625	0.06640625	-1.052734375
2013-07-18 06:01:03.78	0.173828125	0.06640625	-1.03515625
2013-07-18 06:01:03.82	0.162109375	0.07421875	-1
2013-07-18 06:01:03.88	0.17578125	0.076171875	-1.0078125
2013-07-18 06:01:03.92	0.1875	0.103515625	-0.986328125
2013-07-18 06:01:03.96	0.177734375	0.08984375	-0.955078125
2013-07-18 06:01:04.00	0.16796875	0.0703125	-0.9453125
2013-07-18 06:01:04.02	0.13671875	0.08984375	-0.958984375
2013-07-18 06:01:04.06	0.169921875	0.08984375	-0.947265625
2013-07-18 06:01:04.10	0.150390625	0.06640625	-0.943359375
2013-07-18 06:01:04.16	0.1640625	0.056640625	-0.953125
2013-07-18 06:01:04.20	0.166015625	0.068359375	-0.91796875
2013-07-18 06:01:04.24	0.16796875	0.091796875	-0.9375
2013-07-18 06:01:04.26	0.171875	0.07421875	-0.9296875
2013-07-18 06:01:04.30	0.185546875	0.078125	-0.951171875
2013-07-18 06:01:04.34	0.197265625	0.05859375	-0.943359375
2013-07-18 06:01:04.40	0.189453125	0.091796875	-0.962890625
2013-07-18 06:01:04.44	0.185546875	0.107421875	-0.966796875
2013-07-18 06:01:04.48	0.193359375	0.09765625	-0.951171875
2013-07-18 06:01:04.50	0.193359375	0.103515625	-0.95703125
2013-07-18 06:01:04.54	0.1796875	0.0859375	-0.986328125
2013-07-18 06:01:04.58	0.201171875	0.076171875	-0.97265625
2013-07-18 06:01:04.64	0.173828125	0.078125	-0.974609375
2013-07-18 06:01:04.68	0.177734375	0.099609375	-0.966796875
2013-07-18 06:01:04.72	0.171875	0.125	-0.9609375
2013-07-18 06:01:04.75	0.19140625	0.125	-0.98046875
2013-07-18 06:01:04.78	0.197265625	0.08984375	-0.990234375
2013-07-18 06:01:04.82	0.208984375	0.08203125	-1
2013-07-18 06:01:04.88	0.228515625	0.087890625	-0.99609375
2013-07-18 06:01:04.92	0.19921875	0.05859375	-1.001953125
2013-07-18 06:01:04.96	0.1875	0.076171875	-1.029296875
2013-07-18 06:01:05.00	0.181640625	0.091796875	-1.02734375
2013-07-18 06:01:05.02	0.1640625	0.048828125	-0.9921875
2013-07-18 06:01:05.06	0.17578125	0.0859375	-1.01953125
2013-07-18 06:01:05.10	0.15625	0.099609375	-1.015625
2013-07-18 06:01:05.16	0.173828125	0.123046875	-0.9921875
2013-07-18 06:01:05.20	0.1796875	0.111328125	-1.00390625
2013-07-18 06:01:05.24	0.197265625	0.115234375	-1.01953125
2013-07-18 06:01:05.26	0.1875	0.107421875	-1.001953125
2013-07-18 06:01:05.30	0.1875	0.107421875	-1.005859375
2013-07-18 06:01:05.34	0.1953125	0.087890625	-1.0078125
2013-07-18 06:01:05.40	0.185546875	0.056640625	-0.98828125
2013-07-18 06:01:05.44	0.193359375	0.056640625	-1.00390625
2013-07-18 06:01:05.48	0.193359375	0.0625	-1.00390625
2013-07-18 06:01:05.50	0.1796875	0.072265625	-1.00390625
2013-07-18 06:01:05.54	0.171875	0.078125	-1.01953125
2013-07-18 06:01:05.58	0.166015625	0.087890625	-0.970703125
2013-07-18 06:01:05.64	0.193359375	0.099609375	-0.990234375
2013-07-18 06:01:05.68	0.154296875	0.091796875	-0.96875
2013-07-18 06:01:05.72	0.16015625	0.099609375	-0.98828125
2013-07-18 06:01:05.75	0.16796875	0.095703125	-0.97265625
2013-07-18 06:01:05.78	0.16796875	0.09765625	-0.9453125
2013-07-18 06:01:05.82	0.1796875	0.103515625	-0.962890625
2013-07-18 06:01:05.88	0.15234375	0.08984375	-0.96484375
2013-07-18 06:01:05.92	0.166015625	0.1015625	-0.939453125
2013-07-18 06:01:05.96	0.1796875	0.08984375	-0.92578125
2013-07-18 06:01:06.00	0.17578125	0.0703125	-0.927734375
2013-07-18 06:01:06.02	0.171875	0.083984375	-0.9453125
2013-07-18 06:01:06.06	0.16796875	0.06640625	-0.931640625
2013-07-18 06:01:06.10	0.1796875	0.0859375	-0.96875
2013-07-18 06:01:06.16	0.14453125	0.064453125	-0.955078125
2013-07-18 06:01:06.20	0.16015625	0.08203125	-0.982421875
2013-07-18 06:01:06.24	0.173828125	0.103515625	-0.994140625
2013-07-18 06:01:06.26	0.171875	0.08203125	-0.974609375
2013-07-18 06:01:06.30	0.17578125	0.12890625	-0.990234375
2013-07-18 06:01:06.34	0.1875	0.11328125	-0.998046875
2013-07-18 06:01:06.40	0.1953125	0.130859375	-0.98828125
2013-07-18 06:01:06.44	0.21484375	0.1171875	-0.994140625
2013-07-18 06:01:06.48	0.232421875	0.10546875	-1.005859375
2013-07-18 06:01:06.50	0.201171875	0.076171875	-0.986328125
2013-07-18 06:01:06.54	0.19921875	0.072265625	-1.033203125
2013-07-18 06:01:06.58	0.185546875	0.103515625	-1
2013-07-18 06:01:06.64	0.220703125	0.107421875	-1.009765625
2013-07-18 06:01:06.68	0.205078125	0.06640625	-1.021484375
2013-07-18 06:01:06.72	0.197265625	0.1015625	-0.994140625
2013-07-18 06:01:06.75	0.1640625	0.099609375	-1.021484375
2013-07-18 06:01:06.78	0.1796875	0.095703125	-1.00390625
2013-07-18 06:01:06.82	0.154296875	0.109375	-0.990234375
2013-07-18 06:01:06.88	0.13671875	0.12109375	-0.9921875
2013-07-18 06:01:06.92	0.16015625	0.109375	-0.978515625
2013-07-18 06:01:06.96	0.166015625	0.09765625	-0.986328125
2013-07-18 06:01:07.00	0.1796875	0.125	-0.9765625
2013-07-18 06:01:07.02	0.173828125	0.072265625	-0.98828125
2013-07-18 06:01:07.06	0.205078125	0.087890625	-1.009765625
2013-07-18 06:01:07.10	0.16796875	0.095703125	-0.97265625
2013-07-18 06:01:07.16	0.20703125	0.107421875	-0.970703125
2013-07-18 06:01:07.20	0.177734375	0.05859375	-0.97265625
2013-07-18 06:01:07.24	0.173828125	0.078125	-0.990234375
2013-07-18 06:01:07.26	0.150390625	0.09375	-0.953125
2013-07-18 06:01:07.30	0.1796875	0.091796875	-0.9609375
2013-07-18 06:01:07.34	0.16796875	0.076171875	-0.9765625
2013-07-18 06:01:07.40	0.169921875	0.095703125	-0.978515625
2013-07-18 06:01:07.44	0.16796875	0.103515625	-0.982421875
2013-07-18 06:01:07.48	0.17578125	0.095703125	-0.984375
2013-07-18 06:01:07.50	0.177734375	0.078125	-1.0078125
2013-07-18 06:01:07.54	0.173828125	0.060546875	-0.998046875
2013-07-18 06:01:07.58	0.173828125	0.10546875	-0.974609375
2013-07-18 06:01:07.64	0.166015625	0.119140625	-0.96875
2013-07-18 06:01:07.68	0.169921875	0.09765625	-0.939453125
2013-07-18 06:01:07.72	0.1640625	0.111328125	-0.962890625
2013-07-18 06:01:07.75	0.171875	0.115234375	-0.966796875
2013-07-18 06:01:07.78	0.162109375	0.078125	-0.978515625
2013-07-18 06:01:07.82	0.177734375	0.095703125	-0.96875
2013-07-18 06:01:07.88	0.19140625	0.126953125	-0.98046875
2013-07-18 06:01:07.92	0.1875	0.091796875	-0.978515625
2013-07-18 06:01:07.96	0.17578125	0.07421875	-0.978515625
2013-07-18 06:01:08.00	0.205078125	0.1015625	-1
2013-07-18 06:01:08.02	0.18359375	0.060546875	-1.00390625
2013-07-18 06:01:08.06	0.203125	0.10546875	-0.99609375
2013-07-18 06:01:08.10	0.18359375	0.09375	-1.013671875
2013-07-18 06:01:08.16	0.197265625	0.083984375	-1.01171875
2013-07-18 06:01:08.20	0.162109375	0.083984375	-1.025390625
2013-07-18 06:01:08.24	0.1875	0.072265625	-1.01171875
2013-07-18 06:01:08.26	0.18359375	0.072265625	-1.017578125
2013-07-18 06:01:08.30	0.173828125	0.095703125	-1.009765625
2013-07-18 06:01:08.34	0.189453125	0.076171875	-0.9765625
2013-07-18 06:01:08.40	0.177734375	0.08984375	-0.970703125
2013-07-18 06:01:08.44	0.189453125	0.10546875	-0.9765625
2013-07-18 06:01:08.48	0.181640625	0.09375	-0.966796875
2013-07-18 06:01:08.50	0.166015625	0.09375	-0.9921875
2013-07-18 06:01:08.54	0.173828125	0.09765625	-0.984375
2013-07-18 06:01:08.58	0.166015625	0.09765625	-0.97265625
2013-07-18 06:01:08.64	0.173828125	0.08203125	-0.96875
2013-07-18 06:01:08.68	0.17578125	0.056640625	-0.978515625
2013-07-18 06:01:08.72	0.15625	0.05859375	-0.982421875
2013-07-18 06:01:08.75	0.15625	0.09765625	-0.9765625
2013-07-18 06:01:08.78	0.154296875	0.080078125	-0.98828125
2013-07-18 06:01:08.82	0.166015625	0.11328125	-0.9765625
2013-07-18 06:01:08.88	0.150390625	0.07421875	-0.96875
2013-07-18 06:01:08.92	0.14453125	0.119140625	-0.955078125
2013-07-18 06:01:08.96	0.173828125	0.099609375	-0.93359375
2013-07-18 06:01:09.00	0.1796875	0.125	-0.95703125
2013-07-18 06:01:09.02	0.177734375	0.103515625	-0.958984375
2013-07-18 06:01:09.06	0.1953125	0.126953125	-0.966796875
2013-07-18 06:01:09.10	0.181640625	0.119140625	-0.994140625
2013-07-18 06:01:09.16	0.197265625	0.091796875	-0.984375
2013-07-18 06:01:09.20	0.2109375	0.10546875	-0.984375
2013-07-18 06:01:09.24	0.1875	0.083984375	-0.99609375
2013-07-18 06:01:09.26	0.189453125	0.07421875	-0.9765625
2013-07-18 06:01:09.30	0.1953125	0.0859375	-1.015625
2013-07-18 06:01:09.34	0.19921875	0.09765625	-1.0234375
2013-07-18 06:01:09.40	0.169921875	0.08203125	-1.041015625
2013-07-18 06:01:09.44	0.171875	0.091796875	-1.005859375
2013-07-18 06:01:09.48	0.185546875	0.08203125	-1.009765625
2013-07-18 06:01:09.50	0.16015625	0.119140625	-1.005859375
2013-07-18 06:01:09.54	0.171875	0.109375	-0.998046875
2013-07-18 06:01:09.58	0.166015625	0.091796875	-1.001953125
2013-07-18 06:01:09.64	0.154296875	0.09375	-1
2013-07-18 06:01:09.68	0.166015625	0.07421875	-0.986328125
2013-07-18 06:01:09.72	0.146484375	0.10546875	-0.970703125
2013-07-18 06:01:09.75	0.181640625	0.095703125	-0.978515625
2013-07-18 06:01:09.78	0.189453125	0.1015625	-0.98046875
2013-07-18 06:01:09.82	0.18359375	0.087890625	-0.984375
2013-07-18 06:01:09.88	0.173828125	0.08984375	-0.94921875
2013-07-18 06:01:09.92	0.193359375	0.103515625	-0.98046875
2013-07-18 06:01:09.96	0.171875	0.080078125	-0.9453125
2013-07-18 06:01:10.00	0.171875	0.109375	-0.953125
2013-07-18 06:01:10.02	0.177734375	0.07421875	-0.9609375
2013-07-18 06:01:10.06	0.173828125	0.0859375	-0.955078125
2013-07-18 06:01:10.10	0.181640625	0.056640625	-0.98046875
2013-07-18 06:01:10.16	0.189453125	0.107421875	-0.96875
2013-07-18 06:01:10.20	0.158203125	0.087890625	-0.9453125
2013-07-18 06:01:10.24	0.154296875	0.12109375	-0.95703125
2013-07-18 06:01:10.26	0.140625	0.12890625	-0.953125
2013-07-18 06:01:10.30	0.166015625	0.130859375	-0.953125
2013-07-18 06:01:10.34	0.173828125	0.103515625	-0.970703125
2013-07-18 06:01:10.40	0.189453125	0.1171875	-0.998046875
2013-07-18 06:01:10.44	0.201171875	0.099609375	-0.986328125
2013-07-18 06:01:10.48	0.197265625	0.083984375	-0.986328125
2013-07-18 06:01:10.50	0.1953125	0.0546875	-0.984375
2013-07-18 06:01:10.54	0.20703125	0.072265625	-0.9765625
2013-07-18 06:01:10.58	0.17578125	0.083984375	-0.962890625
2013-07-18 06:01:10.64	0.16015625	0.05859375	-0.9765625
2013-07-18 06:01:10.68	0.1640625	0.0625	-0.9765625
2013-07-18 06:01:10.72	0.169921875	0.087890625	-0.994140625
2013-07-18 06:01:10.75	0.15625	0.07421875	-0.974609375
2013-07-18 06:01:10.78	0.16796875	0.103515625	-0.98828125
2013-07-18 06:01:10.82	0.14453125	0.123046875	-1.001953125
2013-07-18 06:01:10.88	0.177734375	0.123046875	-0.98828125
2013-07-18 06:01:10.92	0.17578125	0.1328125	-0.990234375
2013-07-18 06:01:10.96	0.181640625	0.1171875	-1.0234375
2013-07-18 06:01:11.00	0.185546875	0.12890625	-1.021484375
2013-07-18 06:01:11.02	0.2109375	0.08984375	-1.025390625
2013-07-18 06:01:11.06	0.201171875	0.080078125	-1.017578125
2013-07-18 06:01:11.10	0.205078125	0.083984375	-1.01171875
2013-07-18 06:01:11.16	0.189453125	0.064453125	-1.01171875
2013-07-18 06:01:11.20	0.1640625	0.08203125	-1.01171875
2013-07-18 06:01:11.24	0.177734375	0.078125	-0.998046875
2013-07-18 06:01:11.26	0.18359375	0.103515625	-1
2013-07-18 06:01:11.30	0.171875	0.095703125	-1.00390625
2013-07-18 06:01:11.34	0.18359375	0.09765625	-0.984375
2013-07-18 06:01:11.40	0.173828125	0.099609375	-0.994140625
2013-07-18 06:01:11.44	0.171875	0.09765625	-0.9921875
2013-07-18 06:01:11.48	0.208984375	0.08984375	-0.98046875
2013-07-18 06:01:11.50	0.16796875	0.078125	-0.974609375
2013-07-18 06:01:11.54	0.171875	0.072265625	-0.99609375
2013-07-18 06:01:11.58	0.173828125	0.076171875	-0.978515625
2013-07-18 06:01:11.64	0.146484375	0.087890625	-0.978515625
2013-07-18 06:01:11.68	0.17578125	0.09765625	-0.97265625
2013-07-18 06:01:11.72	0.193359375	0.099609375	-0.962890625
2013-07-18 06:01:11.75	0.1796875	0.095703125	-0.953125
2013-07-18 06:01:11.78	0.177734375	0.125	-0.953125
2013-07-18 06:01:11.82	0.173828125	0.076171875	-0.94140625
2013-07-18 06:01:11.88	0.19140625	0.07421875	-0.97265625
2013-07-18 06:01:11.92	0.1796875	0.083984375	-0.990234375
2013-07-18 06:01:11.96	0.16796875	0.076171875	-0.990234375
2013-07-18 06:01:12.00	0.185546875	0.0625	-1.029296875
2013-07-18 06:01:12.02	0.193359375	0.0546875	-0.994140625
2013-07-18 06:01:12.06	0.18359375	0.041015625	-1.01953125
2013-07-18 06:01:12.10	0.17578125	0.076171875	-1.001953125
2013-07-18 06:01:12.16	0.18359375	0.095703125	-1
2013-07-18 06:01:12.20	0.1640625	0.13671875	-0.9765625
2013-07-18 06:01:12.24	0.1796875	0.134765625	-0.958984375
2013-07-18 06:01:12.26	0.201171875	0.111328125	-0.984375
2013-07-18 06:01:12.30	0.2109375	0.1015625	-0.9609375
2013-07-18 06:01:12.34	0.220703125	0.09375	-0.97265625
2013-07-18 06:01:12.40	0.20703125	0.076171875	-0.98828125
2013-07-18 06:01:12.44	0.185546875	0.068359375	-0.96875
2013-07-18 06:01:12.48	0.154296875	0.03515625	-0.97265625
2013-07-18 06:01:12.50	0.150390625	0.06640625	-0.94921875
2013-07-18 06:01:12.54	0.14453125	0.08203125	-0.939453125
2013-07-18 06:01:12.58	0.140625	0.140625	-0.9296875
2013-07-18 06:01:12.64	0.13671875	0.142578125	-0.931640625
2013-07-18 06:01:12.68	0.1796875	0.126953125	-0.9375
2013-07-18 06:01:12.72	0.193359375	0.126953125	-0.9765625
2013-07-18 06:01:12.75	0.19140625	0.130859375	-0.9765625
2013-07-18 06:01:12.78	0.21484375	0.099609375	-1
2013-07-18 06:01:12.82	0.228515625	0.07421875	-0.99609375
2013-07-18 06:01:12.88	0.18359375	0.064453125	-1.02734375
2013-07-18 06:01:12.92	0.18359375	0.041015625	-1.001953125
2013-07-18 06:01:12.96	0.18359375	0.080078125	-1.017578125
2013-07-18 06:01:13.00	0.15234375	0.076171875	-1.005859375
2013-07-18 06:01:13.02	0.146484375	0.087890625	-1.009765625
2013-07-18 06:01:13.06	0.1640625	0.119140625	-1.013671875
2013-07-18 06:01:13.10	0.169921875	0.125	-1.025390625
2013-07-18 06:01:13.16	0.1875	0.115234375	-1.03515625
2013-07-18 06:01:13.20	0.201171875	0.11328125	-1.0234375
2013-07-18 06:01:13.24	0.171875	0.103515625	-1
2013-07-18 06:01:13.26	0.169921875	0.09375	-0.974609375
2013-07-18 06:01:13.30	0.177734375	0.095703125	-1
2013-07-18 06:01:13.34	0.16796875	0.078125	-0.978515625
2013-07-18 06:01:13.40	0.16015625	0.095703125	-0.9609375
2013-07-18 06:01:13.44	0.169921875	0.080078125	-0.99609375
2013-07-18 06:01:13.48	0.17578125	0.0703125	-0.974609375
2013-07-18 06:01:13.50	0.14453125	0.072265625	-0.990234375
2013-07-18 06:01:13.54	0.15234375	0.087890625	-0.98046875
2013-07-18 06:01:13.58	0.162109375	0.109375	-0.9921875
2013-07-18 06:01:13.64	0.177734375	0.087890625	-0.958984375
2013-07-18 06:01:13.68	0.1640625	0.091796875	-0.9765625
2013-07-18 06:01:13.72	0.185546875	0.07421875	-0.99609375
2013-07-18 06:01:13.75	0.177734375	0.09765625	-0.96484375
2013-07-18 06:01:13.78	0.16796875	0.12109375	-0.96484375
2013-07-18 06:01:13.82	0.20703125	0.078125	-0.982421875
2013-07-18 06:01:13.88	0.193359375	0.09765625	-0.9609375
2013-07-18 06:01:13.92	0.177734375	0.09765625	-0.9609375
2013-07-18 06:01:13.96	0.189453125	0.10546875	-0.978515625
2013-07-18 06:01:14.00	0.154296875	0.09765625	-0.966796875
2013-07-18 06:01:14.02	0.173828125	0.087890625	-0.95703125
2013-07-18 06:01:14.06	0.171875	0.109375	-0.96875
2013-07-18 06:01:14.10	0.18359375	0.087890625	-0.9765625
2013-07-18 06:01:14.16	0.16015625	0.091796875	-0.9765625
2013-07-18 06:01:14.20	0.185546875	0.076171875	-0.982421875
2013-07-18 06:01:14.24	0.17578125	0.09765625	-0.98828125
2013-07-18 06:01:14.26	0.166015625	0.08203125	-0.99609375
2013-07-18 06:01:14.30	0.171875	0.119140625	-0.98046875
2013-07-18 06:01:14.34	0.162109375	0.12890625	-0.998046875
2013-07-18 06:01:14.40	0.17578125	0.09765625	-1.037109375
2013-07-18 06:01:14.44	0.1953125	0.107421875	-1.033203125
2013-07-18 06:01:14.48	0.185546875	0.11328125	-0.97265625
2013-07-18 06:01:14.50	0.169921875	0.08984375	-0.9921875
2013-07-18 06:01:14.54	0.1796875	0.080078125	-0.99609375
2013-07-18 06:01:14.58	0.158203125	0.087890625	-0.986328125
2013-07-18 06:01:14.64	0.1796875	0.076171875	-0.986328125
2013-07-18 06:01:14.68	0.17578125	0.068359375	-0.966796875
2013-07-18 06:01:14.72	0.177734375	0.06640625	-0.982421875
2013-07-18 06:01:14.75	0.173828125	0.083984375	-0.958984375
2013-07-18 06:01:14.78	0.1796875	0.083984375	-0.96484375
2013-07-18 06:01:14.82	0.14453125	0.091796875	-0.998046875
2013-07-18 06:01:14.88	0.142578125	0.080078125	-0.95703125
2013-07-18 06:01:14.92	0.16796875	0.08203125	-0.97265625
2013-07-18 06:01:14.96	0.146484375	0.09765625	-0.95703125
2013-07-18 06:01:15.00	0.158203125	0.080078125	-0.955078125
2013-07-18 06:01:15.02	0.185546875	0.064453125	-0.962890625
2013-07-18 06:01:15.06	0.181640625	0.0703125	-0.9609375
2013-07-18 06:01:15.10	0.158203125	0.06640625	-0.927734375
2013-07-18 06:01:15.16	0.197265625	0.09765625	-0.970703125
2013-07-18 06:01:15.20	0.169921875	0.08203125	-0.974609375
2013-07-18 06:01:15.24	0.173828125	0.087890625	-0.984375
2013-07-18 06:01:15.26	0.1640625	0.064453125	-0.982421875
2013-07-18 06:01:15.30	0.154296875	0.1015625	-0.98046875
2013-07-18 06:01:15.34	0.169921875	0.09765625	-0.98828125
2013-07-18 06:01:15.40	0.185546875	0.0859375	-1.021484375
2013-07-18 06:01:15.44	0.18359375	0.068359375	-0.99609375
2013-07-18 06:01:15.48	0.166015625	0.091796875	-1.01953125
2013-07-18 06:01:15.50	0.1796875	0.083984375	-0.99609375
2013-07-18 06:01:15.54	0.19921875	0.08203125	-0.986328125
2013-07-18 06:01:15.58	0.193359375	0.11328125	-0.9921875
2013-07-18 06:01:15.64	0.16796875	0.12109375	-0.9921875
2013-07-18 06:01:15.68	0.19140625	0.111328125	-0.994140625
2013-07-18 06:01:15.72	0.197265625	0.08203125	-1
2013-07-18 06:01:15.75	0.173828125	0.123046875	-1.015625
2013-07-18 06:01:15.78	0.173828125	0.1015625	-0.9921875
2013-07-18 06:01:15.82	0.203125	0.095703125	-1
2013-07-18 06:01:15.88	0.18359375	0.072265625	-1.009765625
2013-07-18 06:01:15.92	0.166015625	0.068359375	-1
2013-07-18 06:01:15.96	0.169921875	0.068359375	-0.99609375
2013-07-18 06:01:16.00	0.181640625	0.068359375	-0.986328125
2013-07-18 06:01:16.02	0.140625	0.080078125	-0.986328125
2013-07-18 06:01:16.06	0.1875	0.068359375	-0.990234375
2013-07-18 06:01:16.10	0.17578125	0.08984375	-0.998046875
2013-07-18 06:01:16.16	0.171875	0.09765625	-1
2013-07-18 06:01:16.20	0.150390625	0.068359375	-1.005859375
2013-07-18 06:01:16.24	0.18359375	0.09375	-0.998046875
2013-07-18 06:01:16.26	0.169921875	0.09375	-0.974609375
2013-07-18 06:01:16.30	0.16015625	0.107421875	-0.962890625
2013-07-18 06:01:16.34	0.197265625	0.091796875	-0.9609375
2013-07-18 06:01:16.40	0.173828125	0.080078125	-0.953125
2013-07-18 06:01:16.44	0.1640625	0.060546875	-0.990234375
2013-07-18 06:01:16.48	0.189453125	0.10546875	-0.97265625
2013-07-18 06:01:16.50	0.171875	0.087890625	-0.97265625
2013-07-18 06:01:16.54	0.189453125	0.10546875	-0.9765625
2013-07-18 06:01:16.58	0.162109375	0.091796875	-0.9453125
2013-07-18 06:01:16.64	0.1640625	0.1171875	-0.970703125
2013-07-18 06:01:16.68	0.1875	0.107421875	-0.974609375
2013-07-18 06:01:16.72	0.166015625	0.125	-0.99609375
2013-07-18 06:01:16.75	0.181640625	0.10546875	-1.005859375
2013-07-18 06:01:16.78	0.1875	0.08203125	-1.01171875
2013-07-18 06:01:16.82	0.1484375	0.0859375	-1.00390625
2013-07-18 06:01:16.88	0.154296875	0.08203125	-0.98828125
2013-07-18 06:01:16.92	0.130859375	0.087890625	-0.974609375
2013-07-18 06:01:16.96	0.162109375	0.13671875	-0.953125
2013-07-18 06:01:17.00	0.169921875	0.10546875	-0.966796875
2013-07-18 06:01:17.02	0.185546875	0.109375	-0.919921875
2013-07-18 06:01:17.06	0.19921875	0.11328125	-0.951171875
2013-07-18 06:01:17.10	0.197265625	0.107421875	-0.943359375
2013-07-18 06:01:17.16	0.208984375	0.099609375	-0.93359375
2013-07-18 06:01:17.20	0.162109375	0.068359375	-0.94921875
2013-07-18 06:01:17.24	0.185546875	0.08203125	-0.951171875
2013-07-18 06:01:17.26	0.177734375	0.05859375	-0.94921875
2013-07-18 06:01:17.30	0.177734375	0.091796875	-0.96875
2013-07-18 06:01:17.34	0.158203125	0.0703125	-0.9921875
2013-07-18 06:01:17.40	0.17578125	0.06640625	-0.98828125
2013-07-18 06:01:17.44	0.166015625	0.078125	-0.99609375
2013-07-18 06:01:17.48	0.171875	0.087890625	-0.974609375
2013-07-18 06:01:17.50	0.19140625	0.095703125	-0.986328125
2013-07-18 06:01:17.54	0.16015625	0.103515625	-0.986328125
2013-07-18 06:01:17.58	0.1640625	0.095703125	-1.0078125
2013-07-18 06:01:17.64	0.173828125	0.0859375	-1.005859375
2013-07-18 06:01:17.68	0.16796875	0.103515625	-1.015625
2013-07-18 06:01:17.72	0.162109375	0.095703125	-1.015625
2013-07-18 06:01:17.75	0.158203125	0.0625	-1.009765625
2013-07-18 06:01:17.78	0.173828125	0.083984375	-1.013671875
2013-07-18 06:01:17.82	0.171875	0.107421875	-1.009765625
2013-07-18 06:01:17.88	0.173828125	0.12109375	-1.017578125
2013-07-18 06:01:17.92	0.169921875	0.08203125	-1.013671875
2013-07-18 06:01:17.96	0.173828125	0.103515625	-1.00390625
2013-07-18 06:01:18.00	0.1875	0.095703125	-1.001953125
2013-07-18 06:01:18.02	0.171875	0.107421875	-1.013671875
2013-07-18 06:01:18.06	0.150390625	0.1171875	-0.994140625
2013-07-18 06:01:18.10	0.171875	0.09765625	-0.95703125
2013-07-18 06:01:18.16	0.177734375	0.103515625	-0.982421875
2013-07-18 06:01:18.20	0.181640625	0.08984375	-0.98046875
2013-07-18 06:01:18.24	0.185546875	0.080078125	-0.953125
2013-07-18 06:01:18.26	0.1484375	0.076171875	-0.955078125
2013-07-18 06:01:18.30	0.154296875	0.0703125	-0.958984375
2013-07-18 06:01:18.34	0.17578125	0.076171875	-0.958984375
2013-07-18 06:01:18.40	0.173828125	0.064453125	-0.970703125
2013-07-18 06:01:18.44	0.177734375	0.08203125	-0.978515625
2013-07-18 06:01:18.48	0.154296875	0.080078125	-0.939453125
2013-07-18 06:01:18.50	0.146484375	0.068359375	-0.947265625
2013-07-18 06:01:18.54	0.17578125	0.068359375	-0.966796875
2013-07-18 06:01:18.58	0.146484375	0.0859375	-0.966796875
2013-07-18 06:01:18.64	0.189453125	0.09375	-0.99609375
2013-07-18 06:01:18.68	0.17578125	0.10546875	-0.97265625
2013-07-18 06:01:18.72	0.16796875	0.05859375	-0.98828125
2013-07-18 06:01:18.75	0.1875	0.087890625	-0.998046875
2013-07-18 06:01:18.78	0.1796875	0.068359375	-1.0078125
2013-07-18 06:01:18.82	0.2109375	0.08203125	-1.025390625
2013-07-18 06:01:18.88	0.185546875	0.0859375	-1.0078125
2013-07-18 06:01:18.92	0.18359375	0.05859375	-0.986328125
2013-07-18 06:01:18.96	0.18359375	0.0859375	-1.00390625
2013-07-18 06:01:19.00	0.177734375	0.060546875	-0.99609375
2013-07-18 06:01:19.02	0.1796875	0.0703125	-0.98828125
2013-07-18 06:01:19.06	0.189453125	0.06640625	-0.982421875
2013-07-18 06:01:19.10	0.185546875	0.0859375	-0.984375
2013-07-18 06:01:19.16	0.17578125	0.09375	-0.98046875
2013-07-18 06:01:19.20	0.1796875	0.072265625	-0.97265625
2013-07-18 06:01:19.24	0.171875	0.099609375	-0.984375
2013-07-18 06:01:19.26	0.150390625	0.083984375	-0.990234375
2013-07-18 06:01:19.30	0.17578125	0.06640625	-0.986328125
2013-07-18 06:01:19.34	0.166015625	0.080078125	-0.986328125
2013-07-18 06:01:19.40	0.169921875	0.05859375	-0.974609375
2013-07-18 06:01:19.44	0.16796875	0.1015625	-0.96875
2013-07-18 06:01:19.48	0.16796875	0.0625	-0.974609375
2013-07-18 06:01:19.50	0.177734375	0.06640625	-0.974609375
2013-07-18 06:01:19.54	0.173828125	0.068359375	-0.97265625
2013-07-18 06:01:19.58	0.1640625	0.08203125	-1.00390625
2013-07-18 06:01:19.64	0.166015625	0.0625	-0.982421875
2013-07-18 06:01:19.68	0.1796875	0.087890625	-0.9765625
2013-07-18 06:01:19.72	0.16796875	0.078125	-0.98046875
2013-07-18 06:01:19.75	0.18359375	0.08203125	-0.982421875
2013-07-18 06:01:19.78	0.16015625	0.07421875	-0.99609375
2013-07-18 06:01:19.82	0.162109375	0.103515625	-0.98828125
2013-07-18 06:01:19.88	0.16796875	0.080078125	-0.970703125
2013-07-18 06:01:19.92	0.177734375	0.095703125	-1.00390625
2013-07-18 06:01:19.96	0.185546875	0.1015625	-1.017578125
[truncated: 998,000+ more rows]
